# Supplementary material for: Anti-CENP-B polarity divides SLE: divergent clinical-immune phenotypes and distinct treatment responses
Source: Front Immunol. 2026 Jan 22;17:1762899. doi: 10.3389/fimmu.2026.1762899 (PMC12872543; doi:10.3389/fimmu.2026.1762899)
Supplement: Supplementary file 1 [file Table1.xlsx]

## Sheet: M0_baseline
Table S1. Clinical data of the patients at baseline (before treatment, M0).
Sample	Anti-CENP-B	anti-CENP-B band staining value	Gender	Age	SLEDAI-2K	Treat	Renal biopsy	Renal	Constitutional	Mucocutaneous	Musculoskeletal	Hematological	Raynaud's phenomenon	Neuropsychiatri	Digestive	cardiac	Pleuropulmonary	dsDNAIU/ml	U1-nRNP/Sm	Sm	Ro-52	SSA	SSB	AnuA	AHA	ARPA	Jo-1	Scl-70	CD3+T#	CD3+CD4+T#	CD3+CD8+T#	4/8 Ratio	CD19+B#	CD16+56+NK#	CD3+T%	CD3+CD4+T%	CD3+CD8+T%	CD19+B%	CD16+56+NK%	24hUTPg/24h	IgA(g/L)	IgG(g/L)	IgM(g/L)	C3(g/L)	C4(g/L)	ANA
P1	Negative	2	Female	29	15	SOC+BML	others	Yes	No	No	No	No	No	No	No	No	No	202.99	Yes	No	No	No	No	Yes	Yes	No	No	No	2312	1008	1187	0.85	474	120	78.57	34.25	40.33	16.12	4.07	4.73	1.77	7.27	1.58	1.01	0.19	1:1000
P2	Negative	1	Female	22	12	SOC+BML	IV	Yes	No	Yes	No	No	No	No	No	No	No	98.2	Yes	No	Yes	Yes	No	Yes	No	No	No	No	1182	491	638	0.77	178	125	78.48	32.60	42.33	11.80	8.29	2.5	2.86	23.80	2.45	0.75	0.07	1:320
P3	Negative	2	Female	13	15	SOC+BML	NA	No	Yes	No	No	No	No	No	No	No	No	300	No	No	Yes	No	No	No	No	No	No	No	1726	854	829	1.03	333	94	79.33	39.27	38.12	15.32	4.32	0.07	1.07	12.16	1.13	0.75	0.15	1:320
P4	Negative	1	Female	51	12	SOC+BML	others	Yes	No	No	Yes	No	No	No	No	No	No	300	Yes	Yes	Yes	Yes	No	No	No	No	No	No	622	178	430	0.41	314	40	63.65	18.17	43.95	32.10	4.06	0.73	1.83	11.01	1.45	0.41	0.14	≥1:3200
P5	Negative	2	Female	38	8	SOC+BML	NA	No	No	No	Yes	No	No	No	No	No	No	43.66	Yes	No	Yes	Yes	No	No	No	No	No	No	628	431	183	2.36	51	104	79.64	54.65	23.15	6.51	13.23	0.06	4.69	14.29	0.98	1.08	0.19	≥1:3200
P6	Negative	3	Male	37	15	SOC+Telitacicept	IV	Yes	No	No	No	No	No	No	No	No	No	442.69	No	No	No	Yes	No	Yes	No	No	No	No	934	478	435	1.10	314	69	70.31	35.96	32.72	23.63	5.23	6.83	0.12	1.06	0.22	1.09	0.25	1:1000
P7	Negative	2	Female	28	12	SOC+Telitacicept	NA	No	No	No	Yes	No	Yes	No	No	No	No	120.99	Yes	Yes	No	No	No	No	No	Yes	No	No	1362	668	627	1.07	98	119	83.90	41.17	38.65	6.07	7.31	0.06	2.73	13.99	0.86	0.77	0.25	≥1:3200
P8	Negative	1	Female	34	8	SOC+BML	NA	No	Yes	No	No	No	No	No	No	No	No	274.18	Yes	No	Yes	Yes	No	No	No	No	No	No	1037	467	525	0.89	39	178	81.64	36.73	41.31	3.05	14.03	0.04	2.93	13.37	0.93	0.97	0.08	1:1000
P9	Negative	3	Female	13	12	SOC	IV	Yes	No	Yes	No	No	No	No	No	No	No	32.9	No	No	No	No	No	No	No	No	No	No	954	284	622	0.46	130	85	80.22	23.92	52.35	10.96	7.18	3.72	0.65	2.10	0.80	0.81	0.11	1:100
P10	Negative	4	Female	24	8	SOC+BML	NA	No	No	No	Yes	No	No	No	No	No	Yes	10.36	Yes	No	No	Yes	No	No	No	No	No	No	1015	467	477	0.98	720	58	55.55	25.57	26.13	39.44	3.17	0.03	4.25	21.88	0.59	0.66	0.11	1:1000
P11	Negative	0	Female	69	15	SOC+BML	NA	Yes	Yes	No	No	No	No	No	Yes	No	No	216	Yes	No	Yes	Yes	No	Yes	Yes	No	No	No	535	205	295	0.70	82	56	77.33	29.70	42.68	11.86	8.12	0.66	5.49	15.94	1.19	0.73	0.17	1:1000
P12	Negative	0	Female	48	9	SOC+BML	NA	No	Yes	No	Yes	No	No	No	No	No	No	300	No	No	No	No	No	Yes	Yes	No	No	No	1263	590	638	0.92	119	185	80.20	37.47	40.53	7.58	11.74	0.31	2.13	8.86	0.62	1.29	0.23	1:320
P13	Negative	0	Female	69	13	SOC+Telitacicept	NA	No	No	No	Yes	Yes	No	No	No	No	No	300	No	No	No	No	No	Yes	Yes	No	No	No	435	148	208	0.71	89	26	76.92	26.08	36.71	15.78	4.64	0.19	4.80	18.72	1.11	0.48	0.11	1:1000
P14	Negative	1	Female	41	15	SOC+Telitacicept	NA	No	No	No	Yes	No	No	No	No	No	No	300	Yes	No	No	No	No	Yes	Yes	Yes	No	No	1475	302	1137	0.27	41	91	91.22	18.66	70.31	2.53	5.63	0.02	1.62	11.42	0.56	0.88	0.35	1:1000
P15	Negative	3	Female	29	13	SOC	NA	No	No	No	Yes	No	No	No	No	No	No	263.51	Yes	Yes	Yes	No	No	Yes	Yes	No	No	No	1158	390	710	0.55	166	71	82.25	27.72	50.42	11.78	5.02	0.05	3.42	13.54	1.15	0.92	0.13	1:100
P16	Negative	4	Female	52	12	SOC	NA	No	No	No	Yes	Yes	No	Yes	No	No	No	126	No	No	Yes	No	No	No	No	No	No	No	3295	1586	1560	1.02	572	305	77.89	37.49	36.88	13.52	7.21	0.1	1.49	8.66	1.69	0.78	0.17	1:320
P17	Negative	0	Female	35	15	SOC+BML	Ⅴ+Ⅳ	Yes	No	No	No	No	No	No	No	No	No	300	Yes	No	No	No	No	No	No	No	No	No	1264	521	718	0.72	47	57	91.10	37.50	51.74	3.40	4.14	5.24	1.69	13.21	0.21	0.83	0.25	≥1:3200
P18	Negative	2	Female	27	8	SOC	NA	Yes	Yes	No	No	No	No	No	No	No	No	11.3	Yes	Yes	No	No	No	No	No	No	No	No	598	245	332	0.74	70	38	83.83	34.29	46.51	9.77	5.32	0.92	1.86	5.61	0.16	0.56	0.46	1:1000
P19	Negative	1	Female	26	12	SOC	IV	Yes	No	No	No	No	No	No	Yes	No	No	85.44	No	No	No	No	No	Yes	Yes	No	No	No	1065	531	472	1.13	127	133	79.11	39.41	35.03	9.46	9.87	7.7	2.85	8.99	0.49	0.5	0.13	1:1000
P20	Negative	3	Female	39	12	SOC+Telitacicept	IV	Yes	No	No	No	No	No	No	No	No	No	59	No	No	No	No	No	Yes	No	No	No	No	2757	1225	1518	0.81	327	216	82.09	36.47	45.19	9.73	6.45	4.84	1.32	6.33	0.22	0.75	0.18	1:1000
P21	Negative	0	Male	40	15	SOC+BML	others	Yes	No	No	No	No	No	No	Yes	No	Yes	300	Yes	Yes	Yes	Yes	No	Yes	Yes	No	No	No	1592	455	1033	0.44	84	173	84.60	24.18	54.89	4.45	9.20	4.3	2.79	5.29	0.19	0.81	0.22	1:1000
P22	Negative	1	Female	38	12	SOC+BML	Ⅴ+Ⅳ	Yes	No	Yes	No	No	No	No	No	No	No	91.47	No	No	No	No	No	No	No	No	No	No	917	610	284	2.15	48	15	92.85	61.79	28.77	4.82	1.55	0.85	1.78	10.55	0.32	0.99	0.06	1:100
P23	Negative	2	Female	16	9	SOC+BML	NA	No	No	No	Yes	No	No	No	No	No	No	300	No	No	Yes	Yes	No	No	No	No	No	No	1564	851	660	1.29	134	209	80.92	44.02	34.15	6.92	10.80	0.04	1.16	9.10	0.40	0.79	0.15	1:320
P24	Negative	0	Female	64	10	SOC	others	Yes	No	Yes	Yes	No	No	No	No	No	No	300	Yes	No	Yes	Yes	No	No	No	Yes	No	No	258	185	28	6.68	59	18	76.06	54.53	8.16	17.29	5.32	0.73	2.96	8.02	0.78	1.09	0.16	1:320
P25	Negative	3	Female	35	9	SOC	NA	No	Yes	Yes	No	No	No	No	No	No	No	62.24	Yes	No	Yes	Yes	No	No	No	Yes	No	No	1303	318	907	0.35	75	218	80.88	19.76	56.31	4.65	13.51	0.12	2.45	13.79	0.80	0.80	0.1	1:320
P26	Negative	4	Female	30	8	SOC+BML	Ⅴ+Ⅳ	Yes	No	Yes	No	No	No	No	No	No	No	9.08	No	No	No	No	No	Yes	Yes	No	No	No	1400	832	541	1.54	87	175	83.07	49.38	32.13	5.15	10.37	4.18	2.33	10.61	0.72	0.66	0.31	1:100
P27	Negative	0	Female	55	15	SOC+BML	IV	Yes	No	No	No	No	No	No	No	No	No	220.6	No	No	Yes	Yes	Yes	No	No	No	No	No	1200	683	578	1.18	333	61	74.03	42.13	35.67	20.54	3.77	0.94	2.44	8.44	0.56	0.74	0.35	1:1000
P28	Negative	5	Female	58	8	SOC+BML	III	Yes	No	Yes	Yes	No	Yes	No	No	No	No	27.87	No	No	Yes	No	No	No	No	No	No	No	1416	427	975	0.44	7	127	90.75	27.33	62.46	0.46	8.13	6.44	2.53	9.42	0.10	0.77	0.16	1:100
P29	Negative	1	Male	45	10	SOC+BML	NA	No	Yes	No	No	No	No	No	Yes	No	No	186.35	Yes	No	Yes	Yes	No	No	No	No	No	No	505	302	169	1.79	91	53	72.22	43.26	24.19	13.01	7.54	0.49	2.03	16.71	1.32	0.33	0.03	1:100
P30	Negative	2	Female	17	15	SOC+Telitacicept	NA	No	No	Yes	Yes	No	No	No	No	No	No	300	No	No	Yes	Yes	No	Yes	Yes	Yes	No	No	1390	720	528	1.38	162	100	83.2	43.12	31.31	9.85	6.18	0.18	2.36	18.76	3.29	0.41	0.04	1:1000
P31	Negative	1	Female	13	11	SOC+BML	NA	No	No	No	No	No	No	No	Yes	No	No	35.88	Yes	No	Yes	Yes	Yes	No	No	No	No	No	1316	545	735	0.74	408	38	72.75	30.15	40.65	22.56	2.08	0.06	1.19	22.27	0.66	0.54	0.07	1:1000
P32	Negative	0	Male	20	15	SOC+BML	V	Yes	No	No	No	No	No	No	No	No	No	236.37	No	No	No	No	No	Yes	Yes	No	No	No	1975	898	929	0.97	118	173	84.64	38.48	39.82	5.04	7.40	1.03	1.25	6.95	0.84	0.73	0.05	1:320
P33	Negative	3	Female	34	14	SOC+BML	NA	No	No	Yes	No	No	No	Yes	Yes	No	No	196.48	Yes	Yes	No	No	No	No	No	Yes	No	No	1183	483	695	0.70	75	141	84.04	34.36	49.36	5.29	9.99	0.15	1.97	8.49	0.41	1.22	0.21	1:1000
P34	Negative	0	Female	39	10	SOC	V	Yes	Yes	No	No	No	Yes	No	No	No	No	139.14	No	No	Yes	Yes	No	Yes	No	No	No	No	867	454	382	1.19	101	54	82.35	43.11	36.27	9.56	5.16	0.23	1.45	8.97	2.07	0.66	0.11	1:320
P35	Negative	4	Female	22	12	SOC+BML	NA	No	No	Yes	No	No	No	No	No	No	No	300	Yes	Yes	No	No	No	No	Yes	No	No	No	496	316	163	1.93	75	148	68.25	43.40	22.44	10.38	20.39	0.08	1.51	9.45	0.22	0.66	0.15	≥1:3200
P36	Negative	5	Female	37	15	SOC+BML	NA	No	No	No	Yes	No	No	Yes	No	No	No	286.37	Yes	No	No	No	No	Yes	Yes	Yes	No	No	534	146	352	0.41	87	28	80.78	22.03	53.25	13.20	4.21	0.05	1.89	10.96	0.53	0.53	0.28	1:1000
P37	Negative	1	Female	58	10	SOC	others	Yes	No	No	Yes	No	No	No	Yes	No	No	88.42	No	No	No	Yes	No	No	No	No	No	No	2346	1258	1028	1.22	560	253	72.90	39.10	31.95	17.41	7.88	1.25	2.10	8.30	0.33	0.85	0.32	1:100
P38	Negative	0	Male	28	7	SOC	NA	No	No	Yes	No	No	No	No	No	No	No	5.3	Yes	Yes	No	Yes	No	No	No	No	No	No	1224	472	745	0.63	72	122	85.00	32.76	51.72	5.00	8.48	0.05	4.00	15.02	1.06	1.37	0.15	1:320
P39	Negative	3	Female	44	6	SOC+BML	NA	No	No	No	Yes	No	No	No	No	No	No	13.01	Yes	Yes	No		No	No	No	No	No	No	1113	724	362	2.00	154	67	82.04	53.39	26.72	11.35	4.94	0.08	3.02	11.37	0.88	0.87	0.17	≥1:3200
P40	Negative	0	Male	45	10	SOC+Telitacicept	others	Yes	No	No	No	No	No	No	No	No	No	300	No	No	No	Yes	No	Yes	Yes	No	No	No	171	63	98	0.64	19	41	71.98	26.47	41.38	7.93	17.24	3.93	1.70	6.82	0.25	0.79	0.19	≥1:3200
P41	Negative	2	Female	38	15	SOC+BML	others	Yes	No	No	No	No	No	No	No	No	No	425	No	No	Yes	Yes	No	No	No	No	No	No	1338	700	586	1.19	152	96	83.93	43.92	36.78	9.53	6.02	8.78	2.76	13.44	1.03	0.30	0.04	1:1000
P42	Negative	1	Male	31	12	SOC+BML	V+II	Yes	Yes	No	No	No	No	No	No	No	No	56.24	Yes	No	No	No	No	No	No	No	No	No	1032	572	511	1.12	43	89	87.08	48.28	43.08	3.65	7.49	0.17	1.84	10.01	0.31	1.11	0.18	1:100
P43	Negative	3	Female	33	12	SOC	others	Yes	No	Yes	No	No	No	No	No	No	No	260.35	No	No	No	No	No	Yes	Yes	No	No	No	418	169	225	0.75	210	10	64.79	26.20	34.77	32.54	1.52	1.25	2.71	13.26	1.63	0.88	0.08	1:1000
P44	Negative	1	Female	22	12	SOC+BML	NA	No	No	Yes	No	No	No	No	No	No	No	300	No	No	No	No	No	Yes	Yes	Yes	No	No	1592	617	912	0.68	372	87	76.26	29.58	43.70	17.83	4.19	0.03	2.13	12.64	1.39	0.84	0.10	1:1000
P45	Negative	0	Male	44	8	SOC	NA	No	No	Yes	No	No	No	No	No	No	No	15.3	No	No	No	No	No	No	No	Yes	No	No	615	235	334	0.70	1091	138	32.77	12.53	17.80	58.12	7.35	0.04	2.18	14.05	0.98	0.75	0.35	1:1000
P46	Negative	3	Female	32	8	SOC	others	Yes	Yes	No	No	No	No	No	No	No	No	32.74	Yes	Yes	Yes	Yes	No	No	No	No	No	No	2726	1198	1339	0.89	1059	319	65.78	28.92	32.32	25.56	7.71	9.02	1.39	12.85	1.96	0.41	0.06	1:1000
P47	Negative	0	Female	15	12	SOC+Telitacicept	NA	No	No	Yes	No	No	No	No	No	No	No	458	Yes	No	No	Yes	No	No	No	No	No	No	2372	1127	1174	0.96	96	88	92.04	43.75	45.57	3.72	3.40	0.05	1.82	5.94	0.58	1.27	0.30	1:1000
P48	Negative	4	Female	54	8	SOC+BML	V+III	Yes	No	No	Yes	No	No	No	No	No	No	34.02	Yes	No	No	No	No	No	No	No	No	No	1507	947	529	1.79	95	67	89.33	56.13	31.33	5.61	3.98	4.60	3.20	5.96	0.42	0.68	0.06	1:1000
P49	Negative	5	Female	32	9	SOC	V	Yes	Yes	No	No	No	No	No	No	No	No	45.6	Yes	No	No	No	No	Yes	No	No	No	No	808	358	414	0.86	11	104	85.78	37.94	43.95	1.14	11.09	0.23	1.49	2.98	1.45	1.03	0.19	1:100
P50	Negative	1	Female	26	13	SOC	Ⅴ+Ⅳ	Yes	No	No	No	No	No	No	Yes	No	No	300	No	No	No	Yes	No	Yes	Yes	No	No	No	1322	602	692	0.87	85	160	83.80	38.12	43.89	5.36	10.11	4.2	3.05	6.09	0.22	0.73	0.10	≥1:3200
P51	Negative	0	Female	27	10	SOC+BML	NA	No	No	No	No	Yes	No	No	No	No	No	43.04	No	No	No	Yes	No	No	Yes	No	No	No	1696	717	907	0.79	220	89	83.03	35.10	44.44	10.80	4.38	0.01	3.61	12.68	0.75	0.50	0.04	1:320
P52	Negative	3	Male	48	12	SOC+BML	NA	No	Yes	No	Yes	No	No	No	No	No	No	300	No	No	No	No	No	No	No	No	No	No	1431	790	654	1.21	61	448	57.00	31.46	26.07	2.41	17.86	0.21	1.92	7.62	4.19	0.60	0.06	1:320
P53	Negative	0	Female	20	13	SOC+Telitacicept	IV	Yes	No	No	No	No	No	No	No	No	No	233.97	No	No	Yes	Yes	No	No	No	Yes	No	No	1036	678	365	1.86	554	66	61.01	39.94	21.51	32.64	3.91	1.45	2.24	10.93	1.23	0.41	0.04	1:320
P54	Negative	2	Female	33	15	SOC	Ⅴ+Ⅳ	Yes	No	No	Yes	No	No	No	No	No	No	300	No	No	Yes	Yes	No	No	No	No	No	No	866	440	383	1.15	372	126	62.48	31.78	27.65	26.81	9.07	0.21	2.59	10.25	1.20	1.18	0.24	1:320
P55	Negative	1	Female	47	12	SOC+BML	others	Yes	No	Yes	Yes	No	No	No	No	No	No	458	Yes	Yes	Yes	Yes	No	Yes	Yes	Yes	No	No	816	464	334	1.39	97	15	85.27	48.51	34.94	10.18	1.53	2.71	2.16	16.40	0.22	0.51	0.07	1:1000
P56	Negative	3	Female	20	6	SOC+BML	NA	No	No	No	No	Yes	No	No	No	No	No	186	No	No	No	No	No	No	No	No	No	No	1741	839	834	1.01	260	62	83.24	40.10	39.85	12.45	2.96	0.03	2.84	10.59	0.23	0.96	0.19	1:1000
P57	Negative	6	Female	28	15	SOC+BML	Ⅴ+Ⅳ	Yes	No	No	No	No	No	No	No	No	No	468	No	No	Yes	Yes	No	No	No	No	No	No	987	469	483	0.97	82	170	77.21	36.68	37.80	6.42	13.28	2.56	1.54	8.22	1.19	1.31	0.31	1:320
P58	Negative	0	Female	24	9	SOC	others	Yes	No	No	Yes	No	No	No	No	No	No	118.6	No	No	No	No	No	Yes	No	No	No	No	1430	693	696	1.00	340	87	75.82	36.75	36.90	18.04	4.62	1.14	2.73	32.04	4.09	0.71	0.15	1:1000
P59	Negative	2	Female	35	15	SOC	V	Yes	Yes	No	No	No	No	No	No	No	No	300	No	No	Yes	Yes	Yes	No	No	Yes	No	No	874	311	540	0.58	52	76	86.41	30.78	53.36	5.12	7.47	8.31	1.18	4.59	0.34	0.53	0.12	1:1000
P60	Negative	1	Female	33	12	SOC	NA	No	Yes	No	No	No	No	No	No	No	No	123.68	Yes	Yes	Yes	Yes	No	No	No	Yes	No	No	1281	437	798	0.55	29	56	91.91	31.31	57.25	2.07	3.98	0.02	1.98	12.26	1.37	0.44	0.07	1:320
P61	Negative	3	Female	36	10	SOC+RTX	NA	No	No	No	No	No	No	No	Yes	No	No	104.77	Yes	No	No	No	No	No	No	No	No	No	2102	1005	1074	0.94	3	42	95.51	45.65	48.81	0.12	1.90	0.03	1.76	10.74	1.26	0.62	0.06	1:1000
P62	Negative	4	Female	18	9	SOC+BML	NA	No	Yes	No	No	No	No	No	No	No	No	46.32	No	No	No	No	No	No	No	No	No	No	1701	957	665	1.44	40	255	81.38	45.78	31.82	1.89	12.19	0.13	1.39	6.29	0.67	0.57	0.11	1:100
P63	Negative	2	Female	51	12	SOC+BML	IV	Yes	No	Yes	No	No	No	No	No	No	No	300	Yes	No	No	No	No	Yes	Yes	Yes	No	No	1000	662	303	2.19	162	44	83.40	55.22	25.26	13.54	3.69	3.73	3.91	13.62	0.88	0.49	0.05	1:1000
P64	Negative	1	Female	20	14	SOC+Telitacicept	IV	Yes	Yes	No	No	No	No	No	No	No	No	300	Yes	Yes	Yes	Yes	No	No	No	No	No	No	3454	1025	2293	0.45	1428	51	68.62	20.37	45.56	28.36	1.00	6.28	1.18	10.07	0.50	0.46	0.06	1:1000
P65	Negative	0	Female	33	12	SOC	NA	Yes	Yes	No	Yes	No	No	No	No	No	No	300	Yes	Yes	Yes	Yes	No	Yes	Yes	No	No	No	525	187	329	0.57	41	97	78.03	27.75	48.80	6.16	14.42	0.75	4.44	20.30	1.16	0.46	0.04	≥1:3200
P66	Negative	2	Female	33	13	SOC	NA	No	No	No	Yes	No	No	No	No	No	No	400	Yes	No	Yes	No	No	Yes	No	Yes	No	No	368	197	155	1.27	24	31	85.50	45.88	36.15	5.67	7.30	0.07	3.49	12.14	1.87	0.85	0.21	1:1000
P67	Negative	3	Female	29	12	SOC	NA	No	No	No	Yes	No	No	No	No	No	No	300	Yes	No	Yes	No	No	Yes	No	Yes	No	No	1394	597	762	0.78	38	65	91.71	39.28	50.12	2.51	4.25	0.08	1.56	13.15	0.79	0.58	0.08	1:1000
P68	Negative	1	Female	53	12	SOC	NA	No	No	Yes	No	No	No	No	No	No	No	211.86	Yes	No	Yes	No	No	Yes	No	Yes	No	No	542	180	338	0.53	67	78	77.05	25.52	48.08	9.46	11.01	0.06	3.60	21.23	2.53	0.42	0.08	1:1000
P69	Negative	4	Female	30	8	SOC+BML	NA	No	No	No	No	No	No	No	No	No	No	145.74	Yes	Yes	No	No	No	No	No	No	No	No	770	441	310	1.42	116	52	80.51	46.06	32.40	12.16	5.39	0.79	0.90	9.16	0.75	0.54	0.07	1:320
P70	Negative	2	Female	44	10	SOC+BML	NA	No	No	Yes	No	No	No	Yes	No	No	No	24.62	Yes	Yes	Yes	Yes	No	No	No	No	No	No	1255	720	499	1.44	56	99	88.05	50.48	35.03	3.92	6.96	0.12	1.26	11.18	0.42	0.71	0.17	1:1000
P71	Negative	1	Female	49	8	SOC+BML	NA	No	No	Yes	No	No	No	No	Yes	No	No	22.09	No	No	No	Yes	No	Yes	No	No	No	No	1171	560	589	0.95	40	205	81.41	38.93	40.93	2.81	14.23	0.03	2.01	7.17	0.23	0.88	0.22	1:320
P72	Negative	0	Male	22	12	SOC+BML	others	Yes	Yes	Yes	No	No	No	No	No	No	No	300	No	No	Yes	Yes	Yes	Yes	No	Yes	No	No	492	138	311	0.44	228	102	58.23	16.28	36.80	26.95	12.05	4.24	3.02	4.09	0.36	0.45	0.06	1:320
P73	Negative	3	Female	30	13	SOC+BML	NA	No	No	Yes	No	No	No	No	No	No	No	300	Yes	Yes	No	No	No	No	No	No	No	No	1095	454	593	0.77	36	214	78.33	32.46	42.41	2.58	15.30	0.14	1.46	10.18	0.70	0.69	0.22	1:1000
P74	Negative	0	Female	22	12	SOC+BML	IV	Yes	No	No	No	No	No	No	No	No	No	96.04	No	No	No	No	No	Yes	Yes	Yes	No	No	548	218	273	0.80	184	88	65.24	25.97	32.54	21.85	10.48	3.61	2.37	12.56	1.52	0.34	0.03	≥1:3200
P75	Negative	4	Female	14	10	SOC+BML	NA	No	Yes	No	Yes	No	No	No	No	No	No	300	No	No	Yes	Yes	No	No	No	No	No	No	2903	1385	1450	0.96	440	63	84.18	40.15	42.03	12.77	1.84	0.3	0.71	6.64	0.48	1.17	0.27	1:1000
P76	Negative	5	Female	35	6	SOC+BML	NA	No	Yes	Yes	No	Yes	No	No	No	No	No	15.75	Yes	No	Yes	Yes	No	No	No	No	No	No	1177	565	564	1.00	130	82	83.83	40.26	40.14	9.26	5.86	0.08	4.15	23.42	1.34	0.87	0.15	≥1:3200
P77	Negative	1	Female	15	10	SOC+BML	others	Yes	Yes	No	No	No	No	Yes	No	No	No	192.37	Yes	No	No	No	No	No	No	No	No	No	828	360	416	0.86	179	56	76.12	33.07	38.24	16.50	5.17	1.71	1.74	9.70	1.19	0.93	0.05	1:1000
P78	Negative	0	Female	53	10	SOC+Telitacicept	NA	No	No	No	Yes	No	No	No	No	No	No	300	Yes	Yes	Yes	No	No	Yes	Yes	No	No	No	622	295	302	0.98	337	62	59.50	28.23	28.90	32.22	5.91	0.16	1.98	14.26	0.50	0.88	0.26	1:1000
P79	Negative	3	Male	56	6	SOC	II	Yes	No	No	No	No	No	No	No	No	No	17.45	No	No	Yes	Yes	Yes	No	No	No	No	No	674	355	293	1.21	26	223	70.34	37.02	30.54	2.70	23.26	0.59	2.34	11.06	1.08	0.78	0.21	1:1000
P80	Negative	0	Female	37	6	SOC+BML	NA	No	Yes	No	Yes	No	No	No	No	No	No	3.9	Yes	No	Yes	Yes	Yes	Yes	No	No	No	No	395	145	238	0.61	24	31	85.96	31.61	51.66	5.25	6.68	0.32	1.31	10.40	0.49	1.25	0.24	1:1000
P81	Negative	2	Female	20	12	SOC+Telitacicept	NA	Yes	Yes	Yes	No	No	No	No	No	No	No	300	Yes	Yes	Yes	Yes	No	Yes	No	No	No	No	1311	454	830	0.55	98	63	87.61	30.32	55.51	6.53	4.18	1.34	1.43	13.36	0.60	0.64	0.16	1:1000
P82	Negative	1	Male	31	13	SOC+Telitacicept	IV	Yes	No	No	No	No	No	No	No	No	Yes	300	Yes	Yes	Yes	Yes	Yes	Yes	Yes	Yes	No	No	988	604	496	1.22	79	72	81.44	49.77	40.89	6.52	5.94	3.19	1.08	8.63	0.54	1.09	0.24	1:1000
P83	Negative	3	Female	22	8	SOC+BML	NA	No	Yes	No	No	Yes	No	No	No	No	No	14.16	Yes	Yes	No	No	No	Yes	No	No	No	No	1570	776	724	1.07	154	292	76.92	38.02	35.47	7.53	14.31	0.19	2.97	7.07	0.80	1.01	0.45	1:100
P84	Negative	1	Female	32	10	SOC+BML	NA	No	No	No	No	Yes	No	No	No	No	No	300	Yes	Yes	No	No	No	No	No	No	No	No	836	406	400	1.01	29	94	85.09	41.32	40.72	2.97	9.55	0.03	1.27	6.97	0.31	0.97	0.21	1:320
P85	Negative	0	Female	58	12	SOC+BML	others	Yes	No	No	Yes	No	No	No	No	No	Yes	300	Yes	Yes	Yes	No	No	No	No	No	No	No	816	546	245	2.23	778	47	49.02	32.78	14.68	46.71	2.85	7.2	2.84	3.49	0.39	0.60	0.14	1:320
P86	Negative	3	Female	27	8	SOC+BML	IV	Yes	No	Yes	No	No	No	No	No	No	No	5.87	No	No	Yes	No	No	No	No	No	No	No	677	132	514	0.26	71	66	80.72	15.76	61.22	8.43	7.92	6.08	0.87	3.97	0.29	0.50	0.21	1:100
P87	Negative	0	Female	16	10	SOC+Telitacicept	NA	Yes	No	No	Yes	No	No	No	No	No	No	300	No	No	Yes	Yes	No	Yes	Yes	No	No	No	2268	710	1510	0.47	49	164	90.01	28.17	59.93	1.96	6.51	0.98	2.90	17.36	0.56	0.90	0.18	1:1000
P88	Negative	4	Female	16	11	SOC+BML	NA	No	No	No	No	Yes	No	No	No	No	No	117.25	No	No	No	Yes	No	No	No	No	No	No	760	416	253	1.64	235	111	66.99	36.63	22.33	20.68	9.76	0.02	2.64	12.87	1.16	1.46	0.19	1:1000
P89	Negative	5	Female	43	8	SOC	NA	No	No	No	Yes	No	No	No	No	No	Yes	1.24	Yes	Yes	Yes	Yes	No	No	No	No	No	No	703	398	300	1.33	152	122	71.17	40.29	30.40	15.38	12.40	0.03	2.45	13.92	1.11	1.47	0.24	1:1000
P90	Negative	1	Female	18	10	SOC	II	Yes	No	No	No	No	Yes	No	No	No	No	287.29	No	No	No	No	No	No	No	Yes	No	No	906	429	443	0.97	228	20	77.15	36.54	37.75	19.38	1.74	1.12	2.84	6.27	0.42	0.79	0.31	1:1000
P91	Negative	0	Male	23	12	SOC+BML	IV	Yes	Yes	Yes	No	No	No	No	No	No	No	256.82	No	No	No	No	No	No	No	No	No	No	138	73	57	1.29	51	20	63.67	33.77	26.21	23.37	9.18	2.73	1.33	5.09	0.31	0.79	0.14	1:100
P92	Negative	3	Female	55	10	SOC+Telitacicept	NA	No	No	No	No	No	No	No	No	No	No	169.25	Yes	No	No	No	No	No	No	Yes	No	No	869	357	486	0.74	79	188	74.52	30.64	41.67	6.76	16.12	0.11	3.12	15.56	1.09	0.94	0.22	≥1:3200
P93	Negative	0	Female	28	12	SOC+BML	NA	No	No	Yes	No	No	No	No	No	No	No	192.37	Yes	Yes	Yes	Yes	No	Yes	Yes	Yes	No	No	660	316	323	0.98	863	40	41.59	19.94	20.33	54.38	2.50	0.12	3.22	26.56	2.16	0.38	0.05	1:1000
P94	Negative	2	Female	45	13	SOC+Telitacicept	NA	No	Yes	No	Yes	No	No	No	No	No	No	300	No	No	No	No	No	Yes	Yes	Yes	No	No	757	573	184	3.12	171	30	77.26	58.45	18.73	17.42	3.06	0.18	2.14	11.84	1.18	0.86	0.22	1:1000
P95	Negative	1	Female	58	10	SOC	NA	No	Yes	No	No	No	No	No	Yes	No	No	300	Yes	Yes	Yes	Yes	No	No	No	No	No	No	1029	472	528	0.89	108	69	84.52	38.80	43.36	8.88	5.68	0.06	2.98	11.59	0.84	0.70	0.28	1:100
P96	Negative	3	Female	31	10	SOC+BML	others	Yes	Yes	No	No	No	Yes	No	No	No	No	169	Yes	No	Yes	Yes	No	No	No	No	No	No	2535	740	1752	0.42	18	80	95.27	27.81	65.82	0.66	3.00	2.16	2.94	13.79	1.84	0.50	0.05	≥1:3200
P97	Negative	6	Male	75	10	SOC+Telitacicept	Ⅴ+Ⅳ	Yes	No	No	No	No	No	Yes	No	No	No	48.66	No	No	No	No	No	No	No	No	No	No	234	114	117	0.98	61	135	53.81	26.36	26.98	14.11	31.03	8.45	1.61	6.61	1.25	0.52	0.13	1:100
P98	Negative	0	Female	28	8	SOC+Telitacicept	NA	No	No	No	Yes	No	No	No	No	No	Yes	10.3	Yes	Yes	Yes	Yes	No	Yes	Yes	No	No	No	1911	1053	828	1.27	585	54	73.51	40.49	31.83	22.50	2.07	0.07	1.04	10.57	0.55	1.14	0.30	≥1:3200
P99	Negative	2	Female	13	12	SOC+BML	NA	No	Yes	Yes	No	No	No	No	No	No	No	285.34	No	No	Yes	No	No	Yes	No	No	No	No	839	344	437	0.79	158	49	79.06	32.44	41.13	14.86	4.58	0.02	2.54	19.26	0.59	0.62	0.01	1:1000
P100	Negative	1	Female	57	15	SOC+BML	NA	No	No	No	Yes	No	No	No	No	No	No	300	Yes	Yes	Yes	Yes	No	No	No	No	No	No	906	524	362	1.45	101	192	72.60	41.96	29.00	8.10	15.40	0.06	4.24	19.62	1.04	0.73	0.13	≥1:3200
P101	Negative	3	Female	47	9	SOC+Telitacicept	V+III	Yes	No	Yes	No	No	No	No	No	No	No	15.82	Yes	Yes	Yes	Yes	Yes	Yes	No	No	No	No	923	194	734	0.27	179	83	76.79	16.19	61.07	14.94	6.94	4	2.62	6.86	0.40	0.64	0.27	≥1:3200
P102	Negative	4	Female	48	10	SOC+BML	NA	No	No	No	Yes	No	No	No	No	No	No	122.96	Yes	No	Yes	Yes	No	No	No	Yes	No	No	859	359	467	0.77	106	109	77.60	32.47	42.21	9.58	9.86	0.19	3.59	14.32	1.22	0.82	0.10	1:1000
P103	Negative	2	Female	27	11	SOC+Telitacicept	NA	No	No	No	No	Yes	No	No	No	No	No	300	No	No	No	No	No	Yes	No	No	No	No	445	227	216	1.05	93	28	74.55	37.96	36.18	15.53	4.68	0.06	2.32	11.14	0.27	0.75	0.18	1:1000
P104	Negative	1	Female	55	10	SOC+BML	V	Yes	No	Yes	No	No	No	No	No	No	No	126.45	Yes	No	Yes	Yes	No	No	No	No	No	No	615	458	127	3.60	175	24	74.95	55.84	15.50	21.29	2.88	1.05	3.80	19.61	1.12	0.36	0.06	1:1000
P105	Negative	0	Male	24	12	SOC+BML	IV	Yes	No	Yes	No	No	No	No	No	No	No	300	Yes	Yes	No	No	No	Yes	Yes	Yes	No	No	358	124	221	0.56	142	54	63.73	21.99	39.33	25.30	9.55	3.52	1.74	7.21	1.22	0.53	0.03	1:1000
P106	Negative	2	Female	33	8	SOC+Telitacicept	NA	No	Yes	No	Yes	No	No	No	No	No	No	3.45	Yes	Yes	Yes	Yes	No	No	No	No	No	No	1113	675	405	1.67	257	25	78.71	47.69	28.64	18.21	1.77	0.13	5.73	23.94	0.66	0.41	0.08	≥1:3200
P107	Negative	3	Female	35	10	SOC+BML	NA	No	Yes	Yes	No	No	No	No	No	No	No	116.6	Yes	No	No	No	No	No	No	No	No	No	614	386	219	1.76	110	63	76.50	48.07	27.28	13.66	7.90	0.08	2.94	14.41	1.16	0.63	0.11	1:1000
P108	Negative	1	Female	17	12	SOC+BML	NA	No	No	No	No	Yes	No	No	No	No	No	144.97	No	No	Yes	No	No	Yes	No	Yes	No	No	1856	1015	870	1.17	408	44	79.46	43.43	37.24	17.47	1.90	0.06	2.08	7.96	0.76	0.84	0.21	1:1000
P109	Negative	4	Female	30	12	SOC	others	Yes	Yes	No	No	No	No	No	No	No	No	221.2	Yes	Yes	No	No	No	Yes	No	Yes	No	No	551	226	302	0.75	146	101	67.11	27.59	36.84	17.83	12.37	1.73	2.52	8.86	0.97	0.77	0.09	1:1000
P110	Negative	2	Female	27	8	SOC+BML	NA	No	No	Yes	No	No	No	No	No	No	No	20.64	Yes	Yes	Yes	Yes	No	No	No	No	No	No	933	474	427	1.11	143	102	78.04	39.63	35.68	11.98	8.55	0.05	2.74	7.47	0.56	0.84	0.19	≥1:3200
P111	Negative	1	Male	24	8	SOC+BML	NA	Yes	No	Yes	No	No	No	No	No	No	No	6.25	Yes	Yes	No	Yes	No	No	No	No	No	No	1683	953	675	1.41	143	281	78.21	44.30	31.37	6.65	13.05	1.8	4.94	8.05	0.56	1.44	0.27	1:320
P112	Negative	0	Female	49	10	SOC+BML	V	Yes	No	No	Yes	No	No	No	No	No	No	108.65	No	No	Yes	Yes	Yes	No	No	No	No	No	450	149	281	0.53	131	114	63.62	21.02	39.68	18.58	16.17	2.31	1.31	12.48	1.94	0.40	0.05	1:1000
P113	Negative	3	Female	16	8	SOC+BML	NA	No	Yes	No	Yes	No	No	No	No	No	No	98.3	No	No	No	No	No	No	No	No	Yes	No	2108	940	1117	0.84	82	137	89.68	40.02	47.54	3.48	5.84	0.05	4.01	17.94	2.48	0.79	0.15	≥1:3200
P114	Negative	0	Female	20	10	SOC	NA	No	No	Yes	Yes	No	No	No	No	No	No	246.1	Yes	Yes	Yes	Yes	Yes	No	No	No	No	No	1032	617	389	1.59	117	62	83.67	50.06	31.57	9.47	5.01	0.13	3.53	20.77	1.32	0.64	0.06	≥1:3200
P115	Negative	4	Female	32	9	SOC+BML	III	Yes	No	Yes	No	No	No	No	No	No	No	117.19	No	No	Yes	Yes	Yes	Yes	Yes	No	No	No	1105	464	608	0.76	130	93	82.28	34.51	45.27	9.67	6.92	2.18	1.92	11.79	0.67	0.67	0.20	1:1000
P116	Negative	5	Female	54	12	SOC+BML	IV	Yes	Yes	No	No	No	No	No	Yes	No	No	300	No	No	Yes	Yes	No	Yes	Yes	No	No	No	974	220	720	0.31	107	34	86.60	19.54	63.97	9.48	3.05	2.40	2.49	8.31	0.38	0.57	0.09	1:1000
P117	Negative	1	Female	42	15	SOC+BML	IV	Yes	No	Yes	No	No	No	No	No	No	No	300	No	No	Yes	Yes	No	Yes	No	No	No	No	1231	231	968	25	246	251	67.61	12.67	51.19	14.2	14.32	2.25	2.90	17.32	0.82	0.44	0.04	1:1000
P118	Negative	0	Male	32	12	SOC+RTX	V	Yes	No	Yes	No	No	No	No	Yes	No	No	0.79	Yes	No	No	Yes	No	No	No	No	No	No	1222	583	587	0.99	1030	110	51.1	24.36	24.54	43.05	4.62	10.15	2.90	17.32	0.82	0.44	0.04	1:1000
P119	Negative	3	Female	24	8	SOC	NA	No	No	Yes	No	Yes	No	No	No	No	No	51.9	Yes	Yes	Yes	Yes	No	No	No	Yes	No	No	1145	492	638	0.77	128	168	78.37	33.71	43.68	8.76	11.50	0.04	4.05	15.33	1.40	0.92	0.14	≥1:3200
P120	Negative	0	Female	27	12	SOC+Telitacicept	others	Yes	Yes	No	Yes	No	No	No	No	No	No	300	No	No	Yes	Yes	Yes	Yes	Yes	No	No	No	371	112	240	0.47	150	22	67.30	20.38	43.49	27.16	3.98	2.51	3.18	14.17	2.89	0.74	0.1	≥1:3200
P121	Negative	2	Male	23	15	SOC+BML	Ⅴ+Ⅳ	Yes	Yes	No	No	No	No	Yes	No	No	No	300	No	No	No	No	No	Yes	Yes	Yes	No	No	647	263	373	0.71	267	29	69.31	28.19	39.93	28.58	3.08	1.78	0.81	6.67	0.80	0.60	0.07	1:1000
P122	Negative	1	Female	55	10	SOC+Telitacicept	NA	Yes	Yes	No	No	No	No	No	No	No	No	53.97	No	No	Yes	Yes	Yes	No	No	No	No	No	2107	876	1225	0.71	169	194	55.93	23.25	32.52	36.35	5.14	0.87	1.41	12.33	1.59	0.69	0.11	1:1000
P123	Negative	3	Female	33	12	SOC+BML	IV	Yes	Yes	Yes	No	No	No	Yes	No	No	No	300	Yes	Yes	No	No	No	Yes	No	No	No	No	440	186	224	0.83	30	18	88.30	37.43	44.98	6.02	3.65	8.45	3.37	13.45	0.76	0.42	0.05	1:1000
P124	Negative	1	Female	37	9	SOC+BML	NA	No	Yes	No	No	Yes	No	No	No	No	No	106.74	Yes	Yes	Yes	Yes	No	No	No	Yes	No	No	623	326	242	1.35	113	94	73.53	38.53	28.61	13.40	11.05	0.07	2.59	14.03	0.75	0.89	0.15	1:1000
P125	Negative	0	Female	39	12	SOC+BML	IV	Yes	No	No	No	Yes	No	No	No	No	No	300	No	No	No	No	No	Yes	No	Yes	No	No	1194	524	556	0.94	69	66	88.86	39.02	41.35	5.14	4.90	1.77	1.21	9.48	0.43	0.69	0.13	1:1000
P126	Negative	3	Female	11	12	SOC+BML	NA	No	Yes	Yes	Yes	No	No	Yes	No	No	No	169.79	Yes	No	Yes	Yes	No	No	No	Yes	No	No	863	464	323	1.44	348	79	66.32	35.67	24.85	26.76	6.04	0.06	2.18	20.18	1.66	0.30	0.07	1:1000
P127	Negative	0	Female	34	10	SOC+BML	NA	No	No	No	Yes	No	No	No	No	No	No	14.61	No	No	Yes	Yes	No	No	No	No	No	No	862	516	315	1.64	196	40	76.31	45.67	27.85	17.34	3.55	0.05	2.79	13.71	2.02	0.64	0.11	1:320
P128	Negative	4	Female	31	9	SOC	NA	No	Yes	No	No	No	No	No	Yes	No	No	45.61	Yes	Yes	No	Yes	No	No	No	No	No	No	1448	707	685	1.03	417	31	74.28	36.28	35.11	21.40	1.61	0.03	1.85	6.99	0.34	0.88	0.17	1:100
P129	Negative	5	Female	23	11	SOC	others	Yes	No	Yes	No	No	Yes	No	No	No	No	300	Yes	No	Yes	Yes	No	Yes	Yes	No	No	No	411	150	241	0.62	104	100	66.06	24.09	38.70	16.75	16.10	4.88	3.17	10.24	0.32	0.57	0.11	1:1000
P130	Negative	1	Female	16	12	SOC+Telitacicept	others	Yes	No	Yes	No	No	No	No	No	No	No	300	Yes	Yes	No	No	No	Yes	Yes	Yes	No	No	846	427	379	1.13	149	102	74.81	37.76	33.48	13.15	8.99	3.14	3.17	10.24	0.32	0.57	0.11	≥1:3200
P131	Negative	0	Female	58	8	SOC	NA	No	No	No	Yes	No	No	No	No	No	No	12.3	Yes	Yes	No	No	No	Yes	Yes	No	No	No	718	179	542	0.33	57	24	89.83	22.35	67.72	7.08	3.05	0.06	3.64	13.49	0.23	0.49	0.19	1:1000
P132	Negative	3	Female	36	8	SOC	NA	No	No	Yes	No	No	No	No	No	No	No	21.3	No	No	Yes	Yes	No	No	No	No	No	No	2839	1141	1642	0.69	223	532	77.71	31.22	44.95	6.12	14.56	0.06	2.89	10.45	0.50	0.83	0.12	1:320
P133	Negative	0	Female	30	10	SOC+BML	IV	Yes	Yes	No	Yes	No	No	No	No	No	No	46.62	No	No	No	Yes	No	Yes	Yes	No	No	No	660	307	323	0.95	222	22	71.87	33.39	35.17	24.13	2.38	0.95	4.08	18.87	0.93	0.31	0.05	1:1000
P134	Negative	2	Female	54	10	SOC+BML	V+III	Yes	No	No	Yes	No	No	No	No	No	No	43.9	Yes	No	No	No	No	No	No	No	No	No	745	524	217	2.41	722	16	49.80	34.99	14.53	48.22	1.09	2.12	4.80	13.35	1.57	0.40	0.13	1:1000
P135	Negative	1	Female	26	15	SOC+Telitacicept	Ⅴ+Ⅳ	Yes	No	No	No	No	No	No	No	No	No	300	No	No	No	No	No	Yes	Yes	Yes	No	No	1865	870	976	0.89	463	107	75.10	35.02	39.29	18.63	4.31	1.48	1.05	13	0.22	0.69	0.29	1:320
P136	Negative	3	Female	23	13	SOC+BML	V+III	Yes	No	Yes	No	No	No	No	No	No	No	300	Yes	Yes	Yes	Yes	No	No	No	No	No	No	410	211	188	1.12	316	43	52.92	27.28	24.27	40.83	5.52	3.74	2.21	13.99	2.07	0.32	0.03	1:1000
P137	Negative	6	Female	35	12	SOC	NA	No	No	No	Yes	No	No	No	No	No	No	249.6	No	No	Yes	Yes	No	Yes	No	No	No	No	495	117	359	0.33	117	54	72.88	17.25	52.88	17.25	8.03	0.05	3.06	13.60	2.36	0.53	0.14	1:1000
P138	Negative	0	Female	44	8	SOC+Telitacicept	Ⅴ+Ⅳ	Yes	No	Yes	No	No	No	No	No	No	No	23.89	No	No	No	Yes	No	No	No	No	No	No	591	289	232	1.25	107	115	71.92	35.18	28.16	12.96	13.96	3.07	3.95	16.91	0.37	0.64	0.21	1:320
P139	Negative	2	Female	22	12	SOC+BML	IV	Yes	Yes	No	Yes	No	No	No	No	No	No	300	No	No	Yes	Yes	No	No	No	No	No	No	769	378	379	1.00	138	55	75.98	37.34	37.50	13.63	5.42	3.2	0.76	10.63	0.22	0.45	0.16	1:320
P140	Negative	1	Female	41	12	SOC+BML	V	Yes	No	Yes	No	No	No	No	No	No	No	300	No	No	No	No	No	Yes	No	No	No	No	1325	775	501	1.55	45	58	91.32	53.46	34.56	3.10	4.01	1.21	3.06	12.84	1.16	0.56	0.07	1:100
P141	Negative	3	Female	24	12	SOC+BML	NA	No	No	No	Yes	No	No	No	No	No	No	300	No	No	Yes	Yes	No	Yes	Yes	No	No	No	874	498	351	1.42	81	87	81.95	46.70	32.92	7.60	8.16	0.11	1.23	8.31	0.39	0.80	0.13	1:1000
P142	Negative	4	Female	36	12	SOC+Telitacicept	NA	No	No	No	Yes	No	No	No	No	No	No	300	Yes	No	No	Yes	No	No	No	No	No	No	1142	580	504	1.15	468	36	68.36	34.69	30.17	28.02	2.16	0.03	1.95	14.57	1.20	0.74	0.14	1:1000
P143	Negative	2	Female	17	12	SOC+BML	Ⅴ+Ⅳ	Yes	No	No	No	No	No	No	No	No	No	87.7	Yes	Yes	No	No	No	No	Yes	No	No	No	1127	676	404	1.68	58	122	84.71	50.85	30.34	4.35	9.17	21.22	1.37	14.91	1.39	0.34	0.04	≥1:3200
P144	Negative	1	Female	25	10	SOC	NA	No	No	No	Yes	No	No	No	No	No	No	58.69	Yes	Yes	Yes	No	No	No	No	No	No	No	1053	480	554	0.87	280	46	75.97	34.62	39.94	20.17	3.34	0.04	3.02	11.73	2.34	0.56	0.11	1:1000
P145	Negative	0	Female	17	12	SOC+BML	NA	No	No	Yes	No	Yes	No	No	No	No	No	300	No	No	No	No	No	Yes	Yes	Yes	No	No	1866	934	837	1.12	168	91	86.96	43.54	38.99	7.84	4.22	0.35	2.13	11.68	0.93	0.72	0.04	1:1000
P146	Negative	2	Female	42	11	SOC+BML	NA	No	Yes	No	No	Yes	No	No	No	No	No	47.8	Yes	No	Yes	Yes	No	No	No	Yes	No	No	591	146	425	0.34	88	54	78.95	19.50	56.86	11.76	7.22	0.13	4.38	26.26	1.22	0.33	0.03	1:1000
P147	Negative	3	Female	28	12	SOC+BML	NA	No	No	No	No	No	No	No	No	No	No	300	Yes	No	No	No	No	Yes	Yes	No	No	No	797	407	328	1.24	607	38	54.49	27.83	22.41	41.46	2.63	0.50	3.05	16.31	1.08	0.80	0.10	1:1000
P148	Negative	1	Female	55	11	SOC+BML	NA	No	Yes	No	Yes	Yes	No	No	No	No	No	127.76	No	No	Yes	No	No	Yes	Yes	No	No	No	170	80	87	0.92	223	19	40.94	19.35	21.04	53.80	4.62	0.03	4.38	14.14	1.32	0.92	0.21	≥1:3200
P149	Negative	4	Female	23	9	SOC+BML	NA	No	No	Yes	No	No	No	No	No	No	No	130.75	No	No	No	No	No	No	No	No	No	No	1044	595	412	1.45	45	108	86.14	49.11	33.96	3.75	8.91	0.05	1.37	9.12	0.37	0.89	0.23	1:1000
P150	Negative	2	Female	55	12	SOC+BML	NA	No	No	Yes	No	No	No	No	No	No	No	167.9	Yes	Yes	Yes	No	No	Yes	Yes	No	No	No	1534	1239	288	4.30	147	80	86.70	70.05	16.28	8.33	4.52	0.11	1.19	10.98	0.25	0.88	0.24	≥1:3200
P151	Negative	1	Female	13	10	SOC	V+III	Yes	Yes	No	No	No	No	No	No	No	No	38.2	No	No	No	Yes	No	Yes	Yes	Yes	No	No	434	85	245	0.35	90	34	76.16	14.88	43.06	15.76	5.93	2.95	2.03	12.79	1.03	0.91	0.16	1:1000
P152	Negative	0	Female	32	12	SOC+BML	NA	No	No	No	Yes	No	No	No	No	No	No	282.7	No	No	Yes	Yes	No	Yes	Yes	Yes	No	No	1417	663	685	0.97	215	70	81.62	38.18	39.43	12.36	4.04	0.13	3.09	16.50	2.01	0.72	0.11	1:1000
P153	Negative	3	Female	44	13	SOC	IV	Yes	No	Yes	No	No	No	No	No	No	No	300	Yes	Yes	No	No	No	No	No	No	No	No	1991	1162	812	1.43	100	560	72.11	42.07	29.40	3.62	20.26	1.4	2.90	10.76	0.66	1.27	0.35	1:320
P154	Negative	0	Female	28	10	SOC+BML	Ⅴ+Ⅳ	Yes	No	No	No	No	No	No	No	No	No	61.57	No	No	No	No	No	Yes	Yes	No	No	No	2741	1038	1637	0.63	439	80	83.23	31.54	49.72	13.35	2.44	3.15	0.57	5.41	0.36	0.61	0.16	1:1000
P155	Negative	4	Female	51	10	SOC	NA	No	Yes	No	No	No	No	No	No	No	No	300	Yes	Yes	Yes	Yes	Yes	Yes	Yes	No	No	No	648	355	258	1.38	94	64	78.61	43.07	31.32	11.39	7.74	0.28	5.48	17.60	1.07	0.62	0.10	1:1000
P156	Negative	5	Female	33	12	SOC+BML	NA	No	No	Yes	Yes	Yes	No	No	No	No	No	253.94	Yes	Yes	Yes	Yes	No	Yes	Yes	No	No	No	914	404	475	0.85	135	33	82.96	36.70	43.16	12.23	2.99	0.02	2.85	23.70	0.41	0.57	0.11	≥1:3200
P157	Negative	1	Female	59	12	SOC+BML	NA	No	No	No	Yes	No	No	No	No	No	No	300	Yes	Yes	No	No	No	No	No	No	No	No	1853	668	1078	0.62	118	73	88.71	31.97	51.58	5.63	3.52	0.06	2.18	11.29	1.60	0.91	0.18	1:1000
P158	Negative	0	Female	50	12	SOC	IV	Yes	No	No	No	No	No	No	No	No	No	119.67	No	No	Yes	Yes	No	Yes	No	No	No	No	466	193	273	0.71	55	52	79.67	32.97	46.62	9.40	8.83	6.82	3.17	14.61	3.54	0.77	0.08	1:320
P159	Negative	3	Female	47	12	SOC+BML	NA	No	No	No	No	No	No	Yes	No	No	No	320	Yes	No	Yes	No	No	Yes	Yes	No	No	No	127	58	92	0.63	7	44	68.44	31.00	49.33	3.89	23.89	0.08	2.56	6.96	0.29	0.74	0.26	1:1000
P160	Negative	0	Male	27	10	SOC+Telitacicept	Ⅴ+Ⅳ	Yes	No	Yes	No	No	No	No	No	No	No	161.23	Yes	No	Yes	Yes	No	No	No	No	No	No	1696	568	1105	0.51	337	37	81.46	27.29	53.09	16.17	1.77	6.05	1.63	4.67	1.51	0.97	0.23	1:320
P161	Negative	2	Female	60	12	SOC	II	Yes	No	No	No	No	No	No	Yes	No	No	300	No	No	Yes	Yes	No	Yes	No	Yes	No	No	553	254	293	0.87	71	113	73.93	33.90	39.17	9.45	15.09	0.06	2.33	8.95	0.89	1.35	0.26	1:1000
P162	Negative	1	Female	54	20	SOC	III	Yes	Yes	No	No	No	No	No	No	No	No	300	No	No	Yes	Yes	No	Yes	Yes	Yes	No	No	1310	272	950	0.29	7	145	88.45	18.40	64.14	0.49	9.81	0.16	1.17	3.76	0.14	0.48	0.28	1:1000
P163	Negative	3	Female	51	12	SOC+BML	NA	No	No	Yes	No	No	No	No	No	No	No	68.74	Yes	No	Yes	Yes	No	No	No	Yes	No	No	960	549	366	1.50	248	211	66.07	37.80	25.16	17.08	14.54	0.08	5.05	19.29	1.31	0.78	0.12	1:1000
P164	Negative	1	Female	16	12	SOC+Telitacicept	NA	No	No	Yes	No	No	No	No	No	No	No	300	Yes	Yes	No	Yes	No	No	No	Yes	No	No	819	459	326	1.41	137	46	80.46	45.06	32.02	13.47	4.49	0.03	1.53	5.55	0.40	0.82	0.15	1:1000
P165	Negative	0	Female	47	12	SOC+BML	others	Yes	No	No	Yes	No	No	No	No	No	No	82.54	Yes	Yes	No	No	No	Yes	No	Yes	No	No	1655	821	775	1.06	27	197	84.85	42.06	39.74	1.40	10.08	3.18	0.93	6.52	0.57	1.32	0.15	1:320
P166	Negative	3	Female	27	12	SOC+BML	NA	No	Yes	No	Yes	No	Yes	No	No	No	No	255.95	No	No	Yes	Yes	Yes	No	No	No	No	No	1317	446	847	0.53	21	422	73.54	24.92	47.30	1.16	23.54	0.12	1.46	11.98	1.25	0.66	0.11	1:1000
P167	Negative	0	Female	34	12	SOC	NA	No	No	No	Yes	Yes	No	No	No	No	No	300	Yes	No	No	No	No	No	No	Yes	No	No	7	1	4	0.41	15	4	25.00	5.30	12.88	56.06	13.64	0.18	6.48	21.57	2.06	0.74	0.04	1:1000
P168	Negative	4	Female	16	15	SOC+BML	NA	No	No	No	No	Yes	No	Yes	No	No	No	157.9	No	No	No	No	No	Yes	No	No	No	No	1616	818	772	1.06	239	64	82.22	41.62	39.30	12.18	3.23	0.08	0.74	6.42	0.54	0.67	0.11	1:1000
P169	Negative	5	Female	32	12	SOC+BML	others	Yes	No	Yes	No	Yes	No	No	No	No	No	9.94	No	No	Yes	Yes	Yes	No	No	Yes	No	No	662	306	330	0.93	38	460	55.71	25.76	27.77	3.17	38.72	1.98	3.89	12.75	0.76	0.89	0.21	1:100
P170	Negative	1	Female	35	10	SOC+Telitacicept	Ⅴ+Ⅳ	Yes	No	No	No	No	No	No	No	No	No	205.87	No	No	No	No	No	Yes	Yes	No	No	No	962	576	369	1.56	126	49	80.86	48.47	31.03	10.59	4.09	15.28	5.12	19.73	1.21	0.62	0.12	1:1000
P171	Negative	0	Female	31	10	SOC+Telitacicept	NA	No	No	No	Yes	No	No	No	No	No	No	115.85	No	No	No	No	No	Yes	Yes	No	No	No	893	377	459	0.82	39	52	88.64	37.42	45.52	3.85	5.20	0.02	2.43	9.62	0.74	0.69	0.19	1:1000
P172	Negative	3	Female	22	12	SOC+BML	others	Yes	No	No	Yes	No	No	No	No	No	No	300	No	No	Yes	No	No	Yes	Yes	No	No	No	1167	567	512	1.11	379	46	72.23	35.06	31.69	23.45	2.85	0.32	1.44	10.55	1.23	0.64	0.10	1:1000
P173	Negative	0	Male	47	10	SOC+BML	NA	No	No	No	No	Yes	No	No	No	No	No	31.48	No	No	Yes	Yes	No	No	No	No	No	No	1194	632	488	1.30	9	102	89.22	47.24	36.46	0.64	7.65	0.08	2.81	20.15	2.39	0.75	0.10	1:320
P174	Negative	2	Female	21	13	SOC+BML	IV	Yes	No	No	No	No	No	No	No	No	No	137	No	No	No	No	No	Yes	No	Yes	No	No	1534	367	1100	0.33	65	737	64.95	15.53	46.58	2.77	31.21	0.12	1.87	7.31	0.33	0.82	0.27	≥1:3200
P175	Negative	1	Female	22	12	SOC+BML	NA	No	No	No	No	Yes	No	No	No	No	No	68.4	No	No	No	Yes	Yes	Yes	No	No	No	No	1289	530	671	0.79	65	60	89.29	36.69	46.44	4.51	4.15	0.11	2.02	10.29	1.66	0.63	0.08	1:1000
P176	Negative	3	Female	40	6	SOC+BML	others	Yes	No	Yes	No	No	No	No	No	No	No	48.8	No	No	No	No	No	No	No	Yes	No	No	735	388	348	1.11	299	113	62.43	32.92	29.56	25.35	9.58	0.59	1.26	8.70	0.65	0.76	0.17	≥1:3200
P177	Negative	6	Female	10	12	SOC+BML	NA	No	No	Yes	No	Yes	No	No	No	No	No	300	Yes	Yes	No	No	No	No	No	No	No	No	1072	532	446	1.19	357	87	69.85	34.70	29.05	23.28	5.65	0.13	1.75	13.55	0.82	0.56	0.10	1:1000
P178	Negative	3	Female	38	10	SOC	NA	No	No	Yes	No	No	No	No	No	No	No	65.1	No	No	Yes	Yes	No	No	No	Yes	No	No	111	65	42	1.55	35	12	69.77	40.94	26.40	21.81	7.78	0.08	1.66	13.21	1.19	0.81	0.22	1:1000
P179	Negative	2	Female	19	12	SOC+BML	IV	Yes	No	Yes	No	No	No	No	No	No	No	212.52	No	No	Yes	Yes	No	No	No	Yes	No	No	827	401	399	1.01	53	82	84.63	41.10	40.82	5.46	8.37	3.68	0.49	5.75	0.43	0.55	0.23	1:320
P180	Negative	1	Female	38	14	SOC	III	Yes	Yes	No	No	No	No	No	No	No	No	98.3	No	No	Yes	Yes	No	No	No	No	No	No	287	139	139	1.00	378	57	38.86	18.88	18.88	51.22	7.68	4.66	1.49	7.20	0.33	0.44	0.13	1:100
P181	Negative	3	Male	33	8	SOC	IV	Yes	No	No	No	No	No	No	No	No	No	45.49	No	No	No	No	No	No	No	No	No	No	950	493	444	1.11	488	27	64.85	33.67	30.30	33.31	1.85	4.26	1.10	5.61	0.33	0.74	0.12	1:320
P182	Negative	4	Female	19	16	SOC+BML	IV	Yes	No	Yes	No	No	Yes	Yes	No	No	No	104.48	No	No	Yes	Yes	No	No	No	No	No	No	1196	539	584	0.92	68	176	81.58	36.77	39.84	4.61	12.00	15.8	0.85	12.62	0.32	0.43	0.08	1:320
P183	Negative	2	Female	32	13	SOC+BML	NA	No	Yes	Yes	No	Yes	No	No	No	No	No	106.5	Yes	Yes	No	No	No	No	Yes	No	Yes	No	693	367	282	1.30	89	58	80.61	42.75	32.83	10.40	6.80	0.38	1.58	12.61	0.21	1.01	0.19	1:320
P184	Negative	1	Female	49	12	SOC	III	Yes	No	No	No	No	No	No	No	No	No	7.54	Yes	No	Yes	Yes	No	No	No	No	No	No	1659	769	865	0.89	204	363	73.00	33.84	38.04	8.96	15.96	0.24	2.89	12.16	0.70	1.36	0.26	1:1000
P185	Negative	0	Female	26	10	SOC+BML	V+III	Yes	No	Yes	No	No	No	No	No	No	No	10.88	Yes	No	Yes	Yes	No	No	No	No	No	No	1524	444	1052	0.42	105	23	91.43	26.63	63.07	6.32	1.41	7.82	2.24	11.29	1.47	0.94	0.02	1:1000
P186	Negative	2	Male	22	12	SOC+Telitacicept	NA	No	No	Yes	No	No	No	No	No	No	No	300	Yes	No	Yes	Yes	No	No	No	No	Yes	No	1191	712	415	1.72	223	94	76.79	45.89	26.73	14.39	6.05	0.03	5.16	18.71	0.50	0.63	0.14	1:1000
P187	Negative	3	Female	26	13	SOC+Telitacicept	NA	No	No	No	No	No	Yes	No	No	No	Yes	238.3	Yes	Yes	Yes	No	No	No	No	No	No	No	1077	489	572	0.85	567	54	62.64	28.44	33.28	32.96	3.16	0.08	1.18	9.38	0.19	0.89	0.19	≥1:3200
P188	Negative	1	Female	29	23	SOC+BML	IV	Yes	Yes	No	No	No	No	Yes	No	No	No	300	No	No	No	No	No	Yes	Yes	No	No	No	808	383	366	1.05	59	73	85.51	40.58	38.77	6.21	7.74	5.37	2.87	6.97	0.54	0.52	0.12	1:320
P189	Negative	4	Female	53	14	SOC+BML	others	Yes	No	No	Yes	No	No	No	No	No	No	2.42	Yes	No	Yes	Yes	Yes	No	No	No	No	No	1060	277	770	0.36	287	192	67.80	17.74	49.26	18.33	12.32	0.34	1.86	16.81	0.77	1.12	0.31	1:1000
P190	Negative	3	Female	40	18	SOC	others	Yes	No	No	No	No	No	Yes	No	No	No	53.4	No	No	No	Yes	Yes	No	No	No	No	No	524	338	203	1.66	58	101	72.65	46.82	28.16	8.06	14.06	1.9	1.35	14.39	0.96	0.83	0.27	1:1000
P191	Negative	2	Female	29	16	SOC+BML	IV	Yes	Yes	Yes	No	No	No	Yes	No	No	No	300	No	No	Yes	Yes	No	Yes	No	No	No	No	407	79	324	0.24	31	72	78.29	15.27	62.41	6.03	13.93	4.09	0.39	22.97	0.31	0.58	0.22	≥1:3200
P192	Negative	0	Female	29	10	SOC+BML	V	Yes	No	No	No	No	No	Yes	No	No	No	11.57	Yes	Yes	Yes	No	No	No	No	No	No	No	742	375	265	1.41	82	78	80.81	40.80	28.84	8.92	8.55	1.35	2.30	14.36	0.49	0.69	0.20	≥1:3200
P193	Negative	1	Female	28	12	SOC	NA	No	No	No	Yes	No	No	No	No	No	No	220.84	Yes	Yes	Yes	Yes	Yes	Yes	Yes	No	No	No	657	299	303	0.99	42	107	80.26	36.52	37.02	5.15	13.11	0.06	4.58	17.89	0.92	1.33	0.40	1:1000
P194	Negative	2	Female	53	14	SOC+Telitacicept	V+III	Yes	No	No	No	No	No	No	No	No	No	7.09	No	No	Yes	Yes	Yes	Yes	No	No	No	No	878	410	432	0.95	332	30	70.28	32.80	34.60	26.57	2.44	10.92	2.19	5.48	0.20	0.89	0.31	≥1:3200
P195	Negative	3	Female	41	12	SOC	III+IV	Yes	Yes	No	No	No	No	No	Yes	No	No	62.16	Yes	Yes	No	Yes	No	No	No	No	No	No	919	488	346	1.41	188	114	74.62	39.65	28.10	15.30	9.30	4.64	1.56	3.53	0.28	0.68	0.20	1:1000
P196	Negative	4	Female	53	6	SOC	NA	No	No	No	No	No	No	No	No	Yes	Yes	1.8	No	No	No	No	No	Yes	Yes	No	No	No	3445	1785	1538	1.16	258	204	87.31	45.24	38.98	6.54	5.18	0.16	1.88	11.49	1.23	0.68	0.09	1:320
P197	Negative	5	Female	25	12	SOC+BML	NA	No	No	Yes	Yes	No	No	No	No	No	No	300	No	No	No	No	No	Yes	Yes	No	No	No	1639	582	1016	0.57	108	25	91.72	32.58	56.89	6.07	1.41	0.08	1.73	7.20	0.70	0.66	0.13	1:1000
P198	Negative	2	Female	33	10	SOC+Telitacicept	III	Yes	Yes	No	No	No	No	No	No	No	No	198.03	Yes	Yes	Yes	Yes	Yes	Yes	Yes	No	No	No	683	248	320	0.77	99	149	69.64	25.26	32.64	10.13	15.20	1.04	2.19	10.42	0.19	0.82	0.30	1:1000
P199	Negative	1	Female	30	12	SOC+BML	V+III	Yes	No	Yes	No	No	No	Yes	No	No	No	6.9	Yes	Yes	Yes	Yes	Yes	Yes	Yes	No	No	No	2874	1103	1568	0.70	170	268	86.21	33.09	47.03	5.09	8.04	0.07	2.37	9.16	0.87	0.82	0.14	1:1000
P200	Negative	0	Female	30	10	SOC+BML	NA	No	No	No	Yes	No	Yes	No	No	No	No	234.71	No	No	Yes	Yes	Yes	No	No	No	No	No	727	409	319	1.28	117	211	68.11	38.34	29.93	10.96	19.81	0.07	1.66	15.69	2.77	0.46	0.09	1:1000
P201	Negative	1	Female	39	12	SOC+BML	IV	Yes	No	No	Yes	No	No	No	No	No	No	97.8	Yes	Yes	No	No	No	No	No	No	No	No	923	361	539	0.67	56	179	79.16	30.99	46.27	4.85	15.37	0.54	1.37	15.71	2.13	0.70	0.09	≥1:3200
P202	Negative	1	Female	50	10	SOC	NA	No	No	Yes	Yes	No	No	No	No	No	No	300	No	No	Yes	Yes	No	No	No	No	No	Yes	743	473	242	1.96	54	349	62.91	40.07	20.45	4.55	29.55	0.05	3.12	16.19	0.85	1.14	0.34	1:1000
P203	Negative	2	Female	40	12	SOC+BML	III+IV	Yes	No	No	Yes	No	No	No	No	No	No	180.99	No	No	Yes	No	No	No	No	No	No	No	848	465	399	1.17	48	277	71.00	38.95	33.39	4.06	23.23	5.27	3.40	10.78	0.86	0.62	0.08	≥1:3200
P204	Negative	2	Female	46	16	SOC+BML	NA	No	No	Yes	No	No	No	Yes	No	No	No	178	Yes	Yes	No	No	No	No	No	No	No	No	1470	947	550	1.72	621	89	66.52	42.82	24.87	28.09	4.02	0.09	4.14	13.38	1.03	0.62	0.07	1:1000
P205	Negative	2	Female	25	12	SOC+BML	NA	No	No	Yes	Yes	No	No	No	No	No	No	63.3	Yes	Yes	No	No	No	Yes	Yes	No	No	No	1079	617	435	1.42	132	92	81.76	46.72	32.92	10.00	6.96	0.11	1.73	15.09	0.23	1.02	0.13	1:1000
P206	Negative	3	Female	34	15	SOC	NA	No	No	No	No	No	No	No	Yes	No	No	144.52	No	No	No	No	No	No	No	Yes	No	No	548	281	263	1.07	27	28	89.72	45.97	43.04	4.44	4.64	0.06	2.45	18.92	0.90	0.93	0.26	1:320
P207	Negative	4	Female	53	9	SOC+BML	NA	No	Yes	Yes	No	No	No	No	No	No	No	5.25	No	No	Yes	Yes	No	No	No	No	No	No	1477	675	706	0.96	149	265	77.36	35.36	36.96	7.79	13.86	0.02	2.66	10.89	0.31	1.16	0.45	1:320
P208	Negative	3	Female	55	10	SOC+BML	V	Yes	No	No	No	No	No	No	No	No	No	2.33	Yes	No	Yes	No	No	No	No	No	No	No	589	282	291	0.97	457	133	48.78	23.39	24.06	37.87	10.98	0.02	3.64	15.67	0.61	1.09	0.30	1:1000
P209	Negative	3	Female	31	12	SOC+Telitacicept	IV	Yes	No	No	Yes	No	No	No	No	No	No	223.59	Yes	Yes	Yes	Yes	No	No	No	No	No	No	398	120	262	0.46	8	110	75.91	22.99	50.10	1.55	20.98	2.45	2.27	7.19	0.29	1.36	0.39	1:1000
P210	Negative	3	Male	46	10	SOC+Telitacicept	IV	Yes	No	No	Yes	No	No	No	No	No	No	25.77	No	No	Yes	Yes	No	No	No	No	No	No	1733	1024	732	1.40	42	124	90.28	53.31	38.12	2.18	6.47	1.438	1.57	7.57	0.40	0.93	0.24	1:1000
P211	Negative	1	Female	26	9	SOC+Telitacicept	NA	No	Yes	No	No	No	No	No	Yes	No	No	18.96	No	No	Yes	Yes	No	No	No	No	No	No	1151	655	473	1.39	404	76	70.02	39.84	28.74	24.58	4.62	0.18	1.08	6.35	0.75	0.78	0.17	1:100
P212	Negative	0	Female	16	10	SOC+Telitacicept	Ⅴ+Ⅳ	Yes	No	No	No	No	No	No	No	No	No	30.46	Yes	No	Yes	No	No	No	No	No	No	No	1142	375	730	0.51	18	185	83.13	27.28	53.15	1.33	13.48	3.65	2.46	11.98	1.24	1.23	0.32	1:1000
P213	Negative	3	Female	35	12	SOC+RTX	others	Yes	Yes	No	Yes	No	Yes	No	No	No	Yes	190.63	Yes	No	Yes	Yes	No	Yes	No	No	No	No	700	272	400	0.68	85	24	82.09	31.93	46.92	9.98	2.77	1.29	3.80	11.96	0.19	0.45	0.07	1:1000
P214	Negative	0	Female	56	9	SOC+BML	V	Yes	Yes	No	No	No	No	No	No	No	No	0.62	Yes	No	Yes	Yes	No	No	No	No	No	No	303	239	64	3.75	177	7	61.57	48.45	12.91	35.88	1.47	4.03	2.35	11.18	1.40	0.86	0.10	1:1000
P215	Negative	2	Female	32	9	SOC+BML	IV	Yes	Yes	No	No	No	No	No	No	No	No	300	Yes	Yes	Yes	Yes	No	No	Yes	No	No	No	1341	646	646	1.00	152	73	83.98	40.49	40.45	9.51	4.56	3.52	2.07	3.75	0.57	0.77	0.08	1:1000
P216	Negative	1	Female	29	12	SOC+Telitacicept	IV	Yes	No	No	No	No	No	No	No	No	No	300	No	No	Yes	No	No	Yes	No	Yes	No	No	1415	647	1185	0.55	521	31	71.36	32.62	59.76	26.29	1.58	3.16	2.47	13.05	0.95	0.38	0.05	1:1000
P217	Negative	3	Female	58	12	SOC+Telitacicept	NA	No	No	No	Yes	No	No	No	No	No	No	300	No	No	No	No	No	Yes	Yes	No	No	No	245	89	165	0.54	22	22	80.99	29.33	54.65	7.40	7.20	0.14	1.60	5.74	0.90	0.60	0.17	≥1:3200
P218	Negative	1	Female	52	15	SOC+BML	others	Yes	No	Yes	No	No	No	No	No	No	No	245.22	Yes	Yes	Yes	Yes	No	Yes	No	Yes	No	No	1660	913	698	1.31	271	138	79.01	43.46	33.20	12.88	6.56	1.21	3.39	26.44	2.54	0.33	0.04	1:1000
P219	Negative	0	Female	39	10	SOC+BML	NA	No	No	Yes	Yes	Yes	No	No	No	No	No	5.88	Yes	Yes	Yes	Yes	No	No	No	No	No	No	635	295	319	0.93	98	60	77.01	35.80	38.66	11.89	7.28	0.07	3.97	9.49	0.99	0.78	0.14	1:1000
P220	Negative	3	Female	44	10	SOC+BML	IV	Yes	Yes	No	No	No	No	No	No	No	No	300	No	No	Yes	Yes	No	Yes	No	No	No	No	941	566	352	1.61	485	36	63.86	38.40	23.85	32.92	2.42	4.6	2.83	10.22	1.31	0.43	0.05	1:1000
P221	Negative	0	Female	20	8	SOC+BML	NA	No	No	No	Yes	No	No	No	No	No	No	6.04	Yes	Yes	Yes	Yes	Yes	No	No	No	No	No	1571	795	759	1.05	272	11	83.78	42.40	40.49	14.51	0.57	0.06	1.34	15.21	1.57	0.64	0.19	≥1:3200
P222	Negative	4	Female	60	12	SOC	others	Yes	Yes	No	No	Yes	No	No	No	No	Yes	88.23	Yes	Yes	Yes	Yes	No	No	No	Yes	No	No	1072	420	608	0.69	673	68	58.62	22.93	33.23	36.82	3.71	1.3	1.17	18.27	1.08	0.28	0.10	1:320
P223	Negative	5	Female	16	8	SOC+BML	NA	No	Yes	No	No	No	No	No	No	No	No	68.7	Yes	No	Yes	Yes	No	No	No	Yes	No	No	936	369	483	0.76	206	216	66.61	26.29	34.40	14.65	15.38	0.02	1.68	10.56	0.50	0.52	0.08	1:320
P224	Negative	1	Female	39	9	SOC+BML	III	Yes	No	No	No	No	No	No	No	No	No	37.6	No	No	No	No	No	Yes	No	No	No	No	3160	1709	922	1.85	1142	146	70.40	38.07	20.54	25.45	3.25	5.80	3.51	5.85	1.32	0.82	0.17	1:1000
P225	Negative	0	Female	46	15	SOC	IV	Yes	No	No	No	No	No	Yes	No	No	No	300	No	No	Yes	Yes	No	Yes	Yes	No	No	No	1343	784	553	1.42	340	32	78.08	45.57	32.14	19.77	1.85	5.43	2.07	15.00	0.24	0.86	0.12	1:320
P226	Negative	3	Female	14	11	SOC+BML	V+III	Yes	Yes	Yes	Yes	No	No	No	No	No	No	300	Yes	Yes	Yes	Yes	Yes	No	No	Yes	No	No	1932	891	1009	0.88	951	40	65.54	30.23	34.22	32.25	1.37	1.19	3.03	27.84	1.81	0.51	0.03	≥1:3200
P227	Negative	0	Female	54	10	SOC+BML	NA	No	No	Yes	No	No	No	No	No	No	No	168.44	Yes	Yes	No	Yes	No	No	No	Yes	No	No	1734	1164	515	2.26	147	99	86.86	58.32	25.80	7.34	4.96	0.02	4.12	13.44	0.59	1.48	0.41	1:320
P228	Negative	2	Female	14	8	SOC+BML	NA	No	No	No	No	No	No	No	Yes	No	No	68.3	No	No	No	Yes	No	No	No	No	No	No	1603	888	572	1.55	1072	33	57.84	32.03	20.64	38.69	1.18	0.07	2.86	13.13	1.09	0.51	0.09	1:1000
P229	Negative	1	Female	44	9	SOC+BML	NA	No	Yes	No	No	No	No	No	No	No	Yes	145.44	No	No	Yes	Yes	Yes	Yes	No	No	No	No	1032	445	539	0.83	85	67	85.49	36.86	44.64	7.08	5.56	0.01	3.60	10.69	0.43	0.85	0.23	1:1000
P230	Negative	3	Female	34	12	SOC	others	Yes	No	Yes	No	No	No	No	No	No	No	214.08	Yes	Yes	Yes	No	No	Yes	Yes	No	No	No	689	293	327	0.90	72	171	72.75	31.00	34.50	7.61	18.04	1.71	2.89	13.95	1.00	0.79	0.26	1:1000
P231	Negative	6	Female	21	11	SOC	NA	No	No	No	Yes	No	No	No	No	No	No	222.51	Yes	No	No	No	No	No	No	No	No	No	737	412	277	1.49	392	40	62.09	34.72	23.37	33.04	3.36	0.02	3.43	13.53	0.58	0.85	0.18	1:1000
P232	Negative	3	Female	26	10	SOC+BML	NA	No	No	No	Yes	No	No	No	No	No	No	59.6	No	No	No	No	No	Yes	Yes	Yes	No	No	845	385	431	0.89	81	175	75.30	34.27	38.37	7.24	15.57	0.06	1.73	11.17	1.45	0.79	0.11	1:320
P233	Negative	2	Male	36	12	SOC+Telitacicept	IV	Yes	No	No	Yes	No	No	No	No	No	No	300	Yes	Yes	Yes	Yes	No	Yes	No	Yes	No	No	629	379	210	1.81	73	34	83.00	50.03	27.67	9.69	4.53	6.65	3.45	10.28	0.31	0.78	0.21	1:1000
P234	Negative	1	Female	10	10	SOC+BML	NA	No	No	Yes	No	No	No	No	No	No	No	261.74	No	No	Yes	Yes	No	Yes	No	Yes	No	No	1016	588	395	1.49	218	308	64.88	37.54	25.26	13.92	19.66	0.13	2.31	12.66	1.03	0.83	0.13	1:1000
P235	Negative	3	Female	32	12	SOC	others	Yes	No	No	No	No	No	No	No	No	No	300	Yes	No	No	No	No	No	No	Yes	No	No	1041	300	714	0.42	63	94	86.09	24.83	59.07	5.21	7.76	2.82	1.68	11.14	0.31	0.48	0.06	1:320
P236	Negative	4	Female	34	22	SOC	NA	No	No	Yes	No	No	No	Yes	No	No	No	211.8	Yes	No	Yes	Yes	Yes	Yes	No	Yes	No	No	309	138	148	0.93	116	85	58.47	26.08	27.97	21.92	15.99	0.09	1.99	28.73	0.52	0.35	0.04	1:1000
P237	Negative	2	Female	13	12	SOC+BML	others	Yes	No	Yes	No	No	No	No	Yes	No	No	300	Yes	No	No	No	No	Yes	Yes	Yes	No	No	947	416	483	0.86	170	96	74.68	32.78	38.11	13.39	7.54	0.45	1.48	14.51	0.95	0.51	0.02	1:1000
P1	Positive	45	Female	48	12	SOC+BML	V+III	Yes	No	Yes	Yes	No	No	No	No	No	No	11.3	Yes	Yes	Yes	Yes	Yes	No	No	No	No	No	1697	1272	386	3.29	952	58	62.1	46.57	14.15	34.87	2.14	1.78	2.68	19.5	0.8	0.56	0.07	1:1000
P2	Positive	52	Female	40	15	SOC	NA	No	Yes	No	No	Yes	No	No	Yes	No	No	84.6	No	No	Yes	No	No	No	No	No	No	No	358	151	205	0.74	2.12	68	81.7	34.61	46.86	0.49	16.35	0.13	2.26	14.5	1.7	0.5	0.06	1:320
P3	Positive	59	Female	45	8	SOC	II	Yes	No	No	No	No	Yes	No	No	No	No	104	Yes	Yes	Yes	Yes	Yes	Yes	Yes	No	No	No	1507	913	571	1.6	1187	52	54.56	33.04	20.68	42.99	1.89	1.96	3.85	26.65	1.16	0.35	0.02	≥1:3200
P4	Positive	50	Female	55	15	SOC+Telitacicept	Ⅴ+II	Yes	Yes	Yes	No	No	Yes	No	No	No	No	300	Yes	Yes	Yes	Yes	No	No	No	No	No	No	3214	1206	1988	0.61	519	114	82.98	31.14	51.32	13.4	2.93	5.1	2.3	12.05	2.09	0.6	0.14	1:320
P5	Positive	49	Female	37	4	SOC	NA	No	No	No	Yes	No	Yes	No	No	No	No	15.3	Yes	Yes	Yes	Yes	No	No	No	No	No	No	661	351	279	1.25	424	28	56.17	29.14	23.22	37.14	2.5	0.06	2.89	26.44	1.56	1.1	0.11	1:1000
P6	Positive	62	Female	19	10	SOC+BML	NA	No	Yes	Yes	Yes	No	No	No	No	No	No	210.3	Yes	Yes	Yes	Yes	Yes	No	Yes	Yes	No	No	750	399	325	1.23	56	72	84	44.76	36.44	6.28	8.08	0.08	2.3	13.97	0.88	0.81	0.18	1:1000
P7	Positive	59	Female	52	10	SOC	NA	No	No	Yes	Yes	No	No	No	No	No	No	6.9	Yes	Yes	No	No	No	No	No	No	No	No	997	587	381	1.54	146	76	81.59	48.08	31.21	11.99	6.25	0.03	1.98	12.99	0.48	1.17	0.22	1:320
P8	Positive	48	Female	28	22	SOC+BML	NA	Yes	No	No	No	No	No	Yes	No	No	No	2.4	No	No	Yes	Yes	Yes	No	No	No	No	No	553	270	259	1.05	39.3	25	88.68	42.71	40.73	6.54	4.17	0.84	4.93	18.1	0.65	0.67	0.2	1:1000
P9	Positive	42	Female	60	10	SOC	NA	Yes	Yes	No	Yes	No	No	No	No	No	No	5.6	Yes	Yes	Yes	No	No	No	No	No	No	No	1207	555	623	0.89	58.8	344	74.19	33.76	37.89	3.73	21.43	0.84	0.93	27.99	1.35	1.2	0.12	1:1000
P10	Positive	51	Female	51	5	SOC	NA	No	No	Yes	No	No	No	No	No	No	No	9.3	Yes	Yes	Yes	No	No	No	No	Yes	No	No	665	304	283	1.07	69	111	75.54	34.51	32.16	7.83	12.59	0.21	3.86	14.9	1.33	0.71	0.13	1:320
P11	Positive	56	Female	34	6	SOC	NA	No	No	Yes	No	No	No	No	No	No	No	36.7	Yes	No	Yes	Yes	No	No	No	No	No	No	946	380	454	0.84	129	140	74.01	29.73	35.56	10.12	10.93	0.08	3.21	22.06	2.92	0.6	0.09	≥1:3200
P12	Positive	43	Female	34	11	SOC+BML	V	Yes	No	Yes	No	Yes	No	No	No	No	No	175	No	No	Yes	Yes	No	No	No	No	No	No	1468	738	720	1.03	383	71	75.78	38.07	37.14	19.77	3.68	2.59	2.48	18.06	0.6	0.38	0.05	1:320
P13	Positive	54	Male	59	13	SOC	NA	No	No	No	Yes	No	No	No	No	No	Yes	5.2	Yes	No	Yes	No	No	No	No	No	No	No	951	766	138	5.56	191	87	75.34	60.71	10.93	15.1	6.93	0.13	4.32	13.76	1.65	0.77	0.04	1:320
P14	Positive	45	Female	33	15	SOC+BML	NA	Yes	Yes	Yes	Yes	No	No	No	No	No	No	300	Yes	No	No	Yes	No	No	No	No	No	No	1286	558	718	0.78	267	121	74.7	32.29	41.52	16.41	7.46	0.63	3.56	16.44	1.27	0.48	0.06	1:1000
P15	Positive	32	Female	43	10	SOC	III	Yes	Yes	No	No	No	No	No	No	No	Yes	300	No	No	Yes	Yes	No	No	No	No	No	No	1818	978	783	1.25	820	79	66	35.51	28.43	29.76	2.87	9.55	4.16	22.76	4.77	0.25	0.01	1:1000
P16	Positive	41	Female	38	5	SOC	NA	No	Yes	No	No	No	No	No	No	Yes	Yes	300	No	No	Yes	Yes	No	Yes	Yes	No	No	No	681	204	479	0.43	51.1	34	85.06	25.03	58.37	6.43	4.39	0.3	3.25	24.01	1.6	0.26	0.01	1:1000
P17	Positive	30	Female	52	7	SOC	III	Yes	No	Yes	No	No	Yes	No	No	No	No	66	No	No	Yes	Yes	Yes	No	No	No	No	No	903	470	420	1.12	409	19	67.13	34.92	31.28	30.42	1.4	14.13	1.54	20.6	1.23	0.27	0.03	1:1000
P18	Positive	37	Female	49	6	SOC	NA	No	No	No	No	No	Yes	No	No	No	No	17.6	No	No	Yes	Yes	Yes	No	No	No	No	No	758	355	376	0.95	92	115	76.6	35.95	37.98	9.26	11.66	0.06	3.36	21.63	1.43	0.92	0.17	1:320
P19	Positive	41	Female	43	4	SOC	NA	No	No	Yes	No	No	No	No	No	No	No	3.75	Yes	No	Yes	Yes	No	No	No	No	No	No	1611	913	667	1.37	67	210	84.43	47.87	34.99	3.51	11.02	0.16	3.7	12.76	0.25	1.5	0.2	1:320
P20	Positive	32	Female	68	8	SOC	NA	No	No	No	Yes	No	No	No	Yes	Yes	Yes	7.6	No	No	No	No	No	No	No	No	No	No	258	185	28	6.68	59	18	76.06	54.53	8.16	17.29	5.32	0.08	2.38	8.81	1.59	1.29	0.21	1:320
P21	Positive	42	Female	49	12	SOC	NA	No	No	Yes	Yes	No	No	No	No	No	No	300	Yes	No	Yes	Yes	No	Yes	Yes	No	No	No	606	298	298	1	33	34	88.81	43.7	43.58	4.87	4.91	0.39	2.38	13.95	0.91	0.67	0.04	1:320
P22	Positive	47	Female	54	12	SOC	NA	No	Yes	No	No	Yes	No	No	No	No	No	9.76	No	No	Yes	Yes	No	No	No	No	No	No	820	401	408	0.98	26	121	83.46	40.84	41.49	2.64	12.35	0.24	5.57	23.09	5.73	1.02	0.13	1:320
P23	Positive	33	Female	40	10	SOC	II	Yes	No	No	Yes	No	No	No	No	No	No	20.8	No	No	No	Yes	No	No	No	No	No	No	894	524	335	1.56	195	133	71.51	41.8	26.71	16.81	11.47	0.04	2.19	10.49	0.79	1.22	0.25	1:320
P24	Positive	34	Female	36	12	SOC	NA	No	Yes	No	Yes	No	Yes	No	No	No	No	6.3	Yes	No	Yes	Yes	No	No	No	No	No	No	1029	586	387	1.53	87.6	165	78.76	45.04	29.38	6.66	12.9	0.12	2.5	27.6	1.73	1.21	0.16	1:100
P25	Positive	25	Male	53	12	SOC	NA	No	Yes	No	No	No	No	No	No	No	No	75.59	No	No	No	No	No	No	No	Yes	No	No	1228	741	477	1.57	28	28	95.05	57.51	36.72	2.2	2.16	0.4	5.85	14.97	0.37	0.79	0.1	1:100
P26	Positive	43	Female	59	12	SOC	NA	No	Yes	No	Yes	No	No	No	No	No	No	56.8	No	No	No	Yes	No	No	No	No	No	No	914	705	267	2.64	28	155	68.17	52.6	19.94	2.12	11.53	0.12	2.2	19.21	0.94	0.72	0.13	1:320
P27	Positive	33	Female	49	14	SOC+Telitacicept	NA	Yes	No	No	Yes	No	No	No	No	No	No	300	Yes	No	Yes	Yes	No	Yes	Yes	No	No	No	877	433	432	1	57	94	84.67	41.85	41.69	5.55	9.09	0.6	4.67	13.14	0.01	0.74	0.29	1:320
P28	Positive	22	Female	50	18	SOC	NA	Yes	Yes	Yes	Yes	No	No	No	No	No	No	300	Yes	No	Yes	Yes	Yes	No	No	No	No	No	1074	567	484	1.17	157	102	78.84	41.64	35.52	11.52	7.48	0.82	3.48	29.3	0.7	0.21	0.02	1:1000
P29	Positive	16	Female	57	12	SOC	IV+V	Yes	No	No	Yes	No	No	No	No	Yes	No	86	Yes	Yes	Yes	Yes	Yes	Yes	Yes	No	No	No	797	307	494	0.62	24.5	279	72.76	27.94	44.89	2.05	23.92	0.26	1.86	20.6	0.69	0.52	0.02	1:1000
P30	Positive	17	Female	33	12	SOC+Telitacicept	IV	Yes	No	No	No	No	No	No	No	No	No	300	Yes	Yes	Yes	Yes	No	Yes	No	Yes	No	No	1099	397	662	0.6	327	58	72.81	26.29	43.84	21.68	3.82	7	3.14	18.4	1.25	0.3	0.03	1:1000
P31	Positive	39	Female	56	5	SOC	NA	No	No	No	No	Yes	No	No	No	No	No	8.29	No	No	No	No	No	No	No	No	No	No	730	403	289	1.39	181	31	76.71	42.38	30.41	18.97	3.24	0.09	3.23	12.2	1.07	0.87	0.13	1:100
P32	Positive	41	Female	61	11	SOC	others	Yes	No	No	Yes	No	No	No	No	No	No	253.3	No	No	No	Yes	No	No	No	No	No	No	1559	1091	479	2.28	234	500	67.03	46.89	20.58	10.07	21.5	6.3	3.3	23.05	0.13	1.18	0.07	1:320
P33	Positive	43	Female	61	10	SOC	NA	No	No	Yes	No	No	Yes	No	No	No	Yes	12.3	No	No	Yes	Yes	Yes	No	No	No	No	No	375	252	116	2.17	171	17	65.41	43.94	20.25	29.87	3.05	0.16	4.31	18.44	1.87	1.16	0.19	1:1000
P34	Positive	35	Female	53	8	SOC+Telitacicept	NA	No	No	Yes	No	No	Yes	Yes	No	No	No	59.32	No	No	No	Yes	No	Yes	Yes	No	No	No	1356	716	662	1.1	113	83	86.24	44.67	40.77	7.3	5.35	0.04	2.68	16.69	2.57	0.65	0.07	1:320
P35	Positive	15	Female	33	16	SOC	NA	No	No	No	Yes	No	No	Yes	No	No	No	54.68	Yes	No	No	Yes	No	No	No	Yes	No	No	702	287	391	0.73	129	78	76.81	31.38	42.83	14.12	8.57	0.26	5.01	24.63	1.44	0.35	0.07	1:1000
P36	Positive	14	Female	53	4	SOC	NA	No	No	No	No	No	Yes	No	No	No	No	5.6	Yes	No	No	No	No	No	No	No	No	No	1152	623	474	1.29	442	170	62.28	33.1	25.66	25.02	9.69	0.11	2.37	14.83	0.79	1.5	0.25	1:320
P37	Positive	16	Female	61	12	SOC	NA	No	Yes	Yes	Yes	Yes	No	No	No	No	No	102	Yes	No	No	No	No	No	No	No	No	No	1419	551	803	0.69	175	129	81.34	31.57	46.01	10.04	7.41	0.15	2.95	12.03	1.75	0.78	0.03	≥1:3200
P38	Positive	51	Female	56	8	SOC	NA	No	No	Yes	No	No	No	No	No	No	No	213	Yes	No	No	Yes	No	No	No	Yes	No	No	1585	462	1119	0.41	460	137	71.88	20.93	50.74	20.85	6.23	0.12	4.5	15.51	1.56	0.56	0.05	1:1000
P39	Positive	17	Male	30	10	SOC	III	Yes	No	Yes	No	No	No	No	No	No	No	16.3	No	No	No	No	No	No	No	Yes	No	No	915	365	533	0.68	115	30	85.37	34.02	49.72	10.71	2.77	5.44	1.82	4.12	0.52	0.29	0.05	1:1000
P40	Positive	15	Female	51	6	SOC	NA	No	No	No	No	No	Yes	No	No	No	No	300	No	No	Yes	Yes	Yes	Yes	No	Yes	No	No	1662	969	653	1.48	319	69	79.74	46.51	31.34	15.33	3.33	0.14	3.92	11.68	2.82	0.49	0.04	1:1000
P41	Positive	18	Female	60	8	SOC	NA	No	No	No	Yes	No	No	No	No	No	No	48.9	Yes	Yes	No	No	No	No	No	No	No	No	1035	503	501	1	73	148	81.63	39.65	39.49	5.72	11.7	0.12	2.42	9.9	1.85	1.33	0.3	1:320
P42	Positive	19	Female	46	4	SOC	NA	No	No	Yes	No	No	No	No	No	No	No	12.3	No	No	No	No	No	No	No	No	No	No	1666	1055	572	1.9	318	410	67.77	42.23	22.23	13.34	17.37	0.16	3.19	11.55	1.23	1.64	0.36	1:100
P43	Positive	22	Female	38	8	SOC	IV	Yes	No	No	No	No	No	No	No	No	No	13.32	No	No	Yes	Yes	No	No	No	No	No	No	1861	784	1035	0.76	253	41	85.83	36.14	47.72	11.66	1.89	3.21	2.46	12.71	1.07	0.79	0.15	1:1000
P44	Positive	48	Male	62	8	SOC	NA	Yes	No	No	No	No	No	No	Yes	No	No	13.09	No	No	No	No	No	No	No	No	No	No	489	271	212	1.28	110	88	70.72	39.1	30.41	15.91	12.6	2.16	2.31	4.94	0.33	0.64	0.14	1:320
P45	Positive	23	Female	69	8	SOC	NA	No	No	Yes	No	No	No	No	No	No	No	6.8	No	No	No	No	No	No	No	No	No	No	646	296	309	0.96	58	92	79.64	36.5	38.08	7.12	11.29	0.16	4.52	10.53	0.3	0.95	0.22	1:320
P46	Positive	26	Male	14	10	SOC	III	Yes	No	Yes	No	No	No	No	Yes	No	No	300	Yes	Yes	Yes	Yes	No	Yes	Yes	Yes	No	No	907	480	405	1.19	234	63	74.44	39.37	33.2	19.2	5.14	3	2.34	13.5	1.23	0.19	0.01	1:1000
P47	Positive	13	Male	29	6	SOC	NA	No	No	Yes	No	No	No	No	No	No	No	7.9	No	No	No	No	No	No	No	No	No	No	572	319	244	1.3	596	44	46.69	26.06	19.97	48.67	3.6	0.08	3.13	21.88	1.47	0.83	0.12	1:100
P48	Positive	19	Female	51	8	SOC	NA	Yes	No	No	Yes	No	No	No	No	No	No	165	Yes	No	No	Yes	No	No	No	No	No	No	417	197	206	0.95	201	77	58.36	27.5	28.8	28.14	10.78	3.2	3.27	20.16	6	0.52	0.04	1:1000
P49	Positive	23	Female	33	8	SOC	NA	Yes	No	No	No	No	No	No	No	No	No	42	Yes	Yes	Yes	Yes	No	No	No	No	No	No	1766	832	910	0.91	397	56	78.49	36.98	40.42	17.63	2.48	1.2	2.69	28.67	3.07	0.52	0.04	1:1000
P50	Positive	34	Female	55	4	SOC	NA	No	No	No	No	No	Yes	No	No	No	No	13.4	No	No	No	Yes	No	No	No	Yes	No	No	1560	996	529	1.92	134	54	88.16	56.56	29.4	7.6	3.14	0.09	5.51	22.86	2.63	0.56	0.04	1:1000
P51	Positive	43	Female	50	4	SOC	NA	No	No	No	No	No	Yes	No	No	No	No	8.5	No	No	Yes	Yes	No	No	No	No	No	No	1037	583	469	1.27	141	36	84.01	46.85	37.02	11.6	3	0.17	4.66	7.53	0.45	1.18	0.22	1:320
P52	Positive	39	Female	43	4	SOC	NA	No	No	No	Yes	No	No	No	No	No	No	6.2	Yes	Yes	No	No	No	No	No	No	No	No	1730	876	795	1.1	218	72	74.15	37.56	34.09	9.33	3.09	0.06	7.17	12.17	1.74	1.21	0.26	1:320
P53	Positive	45	Female	47	8	SOC	NA	No	No	Yes	No	No	No	No	No	No	No	300	Yes	Yes	Yes	Yes	No	Yes	Yes	Yes	No	No	1230	622	564	1.1	248	353	76.84	38.72	35.11	9.05	12.99	0.03	4.09	12.22	1.29	0.91	0.23	≥1:3200
P54	Positive	50	Female	78	6	SOC	NA	No	No	No	No	No	No	No	Yes	No	No	46.7	No	No	No	No	No	No	No	No	No	No	468	203	261	0.78	53	60	78.69	34.19	43.96	8.88	10.12	0.06	3.13	21.88	1.47	0.83	0.12	1:320
P55	Positive	15	Female	51	15	SOC	NA	No	Yes	No	Yes	No	No	No	No	Yes	Yes	9.3	Yes	No	Yes	No	No	No	No	No	No	No	890	402	631	0.64	74	54	78.92	30.18	47.4	7.22	5.19	0.02	5.03	20.49	0.6	0.52	0.05	1:1000
P56	Positive	43	Female	35	9	SOC	IV	Yes	Yes	No	Yes	No	No	No	No	No	No	212	Yes	No	Yes	Yes	No	No	No	No	No	No	628	155	467	0.33	188	84	68.99	17.26	51.63	20.87	9.15	0.63	2.17	14.75	3.47	1.07	0.18	≥1:3200
P57	Positive	37	Female	54	4	SOC	NA	No	No	No	No	No	Yes	No	No	No	No	15.3	Yes	No	Yes	Yes	No	No	No	No	No	No	1102	658	441	1.49	148	50	83.59	49.92	33.43	11.2	3.81	0.13	3.15	19.37	1.55	1.09	0.17	1:1000
P58	Positive	41	Female	60	4	SOC	NA	No	No	No	Yes	No	No	No	No	No	No	7.8	Yes	No	Yes	Yes	No	Yes	Yes	No	No	No	1001	367	625	0.59	171	118	76.33	27.99	47.64	13.07	9	0.08	3.76	25.68	1.13	1.14	0.14	1:320
P59	Positive	28	Female	39	4	SOC	NA	No	No	Yes	No	No	No	No	No	No	No	6.3	No	No	Yes	No	No	No	No	No	No	No	1120	481	598	0.8	159	80	80.82	34.69	43.11	11.44	5.8	0.06	2.34	16.7	1.85	1.19	0.12	1:320
P60	Positive	32	Female	52	8	SOC	III	Yes	No	No	No	No	No	No	No	No	No	53	No	No	Yes	Yes	No	No	No	No	No	No	309	138	148	0.93	116	85	58.47	26.08	27.97	21.92	15.99	0.25	5.3	14.42	0.96	0.92	0.16	1:320
P61	Positive	29	Female	46	4	SOC	NA	No	No	No	No	No	Yes	No	No	No	No	8.8	No	No	No	No	No	No	No	No	No	No	682	283	380	0.74	130	49	77.66	32.17	43.2	14.76	5.58	0.12	4.87	14.26	1.84	1.61	0.4	1:320
P62	Positive	34	Female	34	8	SOC+Telitacicept	NA	No	No	Yes	No	No	Yes	No	Yes	No	No	121	No	No	No	No	No	No	No	No	No	No	556	320	206	1.55	589	75	43.75	25.27	16.3	49.91	6.44	0.35	2.54	13.48	2.49	0.68	0.07	1:320
P63	Positive	41	Female	35	17	SOC+BML	NA	Yes	No	Yes	Yes	No	No	No	No	No	No	73.38	Yes	No	Yes	Yes	No	No	No	No	No	No	1175	550	569	0.97	751	439	49.29	23.07	23.87	31.49	18.39	0.56	4.26	21.14	1.59	0.81	0.02	1:1000
P64	Positive	38	Female	53	10	SOC	NA	No	No	No	No	No	No	No	No	No	Yes	208	No	No	No	No	No	No	No	No	No	No	686	183	480	0.38	23	141	79.59	21.25	55.67	2.63	16.32	0.33	2	15.21	1.01	0.77	0.13	1:320
P65	Positive	50	Female	28	10	SOC	NA	No	No	Yes	No	No	No	No	No	No	No	5.3	Yes	No	No	No	No	No	No	No	No	Yes	1541	761	721	1.05	90	129	83.58	41.26	39.12	4.86	7.01	0.06	3.5	13.29	0.54	0.78	0.18	1:1000
P66	Positive	41	Female	33	6	SOC	NA	No	No	Yes	No	No	No	No	No	No	No	300	Yes	No	Yes	Yes	No	No	No	No	No	Yes	418	169	225	0.75	210	10	64.79	26.2	34.77	32.54	1.52	0.07	1.52	20.05	1.6	1.1	0.19	1:320
P67	Positive	32	Female	33	10	SOC+Telitacicept	NA	Yes	Yes	No	No	No	No	No	No	No	Yes	300	No	No	No	Yes	No	Yes	No	Yes	No	No	824	224	594	0.38	110	26	83.91	22.84	59.97	11.07	2.72	5.87	1.95	13.8	0.82	0.27	0.06	1:1000
P68	Positive	25	Female	34	12	SOC	others	Yes	Yes	No	Yes	No	No	No	No	No	No	6.5	No	No	No	No	No	No	No	No	No	No	1390	178	1149	0.16	107	44	89.96	12.16	76.45	6.51	2.8	2.59	2.55	18.25	1.2	0.4	0.13	1:320
P69	Positive	19	Female	54	4	SOC	NA	No	No	No	Yes	No	No	No	No	No	No	12.5	Yes	No	Yes	Yes	No	No	No	No	No	No	1247	833	356	2.34	132	89	83.04	55.45	23.71	8.76	5.94	0.27	3.74	16.67	3.25	1.02	0.33	1:320
P70	Positive	28	Female	44	13	SOC+BML	others	Yes	Yes	Yes	No	No	No	No	No	No	No	300	No	Yes	No	No	No	No	No	No	No	No	736	563	110	5.13	71.8	25	86.37	66.97	13.05	16.5	2.9	1.2	4.82	25.74	7.33	0.18	0.08	1:1000
P71	Positive	32	Female	52	4	SOC	NA	No	No	No	Yes	No	No	No	No	No	No	1.32	Yes	Yes	No	No	No	No	No	No	No	No	2530	1616	631	2.63	412	155	80.12	51.1	19.4	13.23	5.05	0.04	3.08	14.12	2.55	1.37	0.22	1:320
P72	Positive	35	Female	55	5	SOC	NA	No	Yes	No	No	No	No	No	No	No	No	1.2	Yes	No	Yes	Yes	No	No	No	No	No	No	1643	888	764	1.23	512	109	70.8	38.59	31.4	22.56	4.9	0.03	3.14	20.7	0.53	1	0.25	1:320
P73	Positive	40	Female	52	15	SOC+Telitacicept	NA	No	Yes	Yes	No	No	No	Yes	No	No	No	123	Yes	No	No	No	No	Yes	No	No	No	No	349	170	165	1.03	251	76	50.74	24.78	24.03	36.48	11.06	0.02	2.02	19.13	1.51	0.87	0.1	1:1000
Note: In the renal biopsy column, "others" denotes cases with ultrasonographically indicated renal abnormalities

## Sheet: M6_after_treatment
Table S2. Clinical data of the patients after six-month treatment (M6).
Sample	Anti-CENP-B	anti-CENP-B band staining value	Gender	Age	SLEDAI-2K	Treatment	dsDNA(IU/ml)	CD3+T#	CD3+CD4+T#	CD3+CD8+T#	4/8 Ratio	CD19+B#	CD16+56+NK#	CD3+T%	CD3+CD4+T%	CD3+CD8+T%	CD19+B%	CD16+56+NK%	24hUTP(g/24h)	IgA(g/L)	IgG(g/L)	IgM(g/L)	C3(g/L)	C4(g/L)
P1	Negative	1	Female	29	8	SOC+BML	30.83	2121	672	1238	0.54	128	260	82.88	26.25	48.36	4.99	10.14	2.89	2.11	9.72	1.77	1.44	0.28
P2	Negative	0	Female	24	10	SOC+BML	113.73	1283	564	663	0.85	446	217	63.81	28.02	32.99	22.16	10.79	0.42	2.42	36.86	2.20	0.98	0.08
P3	Negative	2	Female	13	10	SOC+BML	73.6	1422	406	1118	0.36	203	203	70.00	20.00	55.00	10.00	10.00	0.04	1.15	11.55	1.29	1.09	0.30
P4	Negative	1	Female	51	8	SOC+BML	7.86	899	278	607	0.46	388	63	66.13	20.42	44.64	28.52	4.67	0.12	1.16	8.32	0.89	0.86	0.29
P5	Negative	3	Female	38	8	SOC+BML	9.59	694	463	209	2.22	55	136	77.03	51.43	23.20	6.12	15.08	0.02	4.92	15.67	0.98	1.09	0.20
P6	Negative	0	Male	37	8	SOC+Telitacicept	2.34	1627	897	648	1.39	87	197	83.90	46.27	33.39	4.48	10.15	5.93	0.15	1.22	0.24	1.32	0.28
P7	Negative	2	Female	28	10	SOC+Telitacicept	300	1160	466	637	0.73	31	130	86.09	34.57	47.31	2.26	9.62	0.01	1.95	8.03	0.61	1.00	0.35
P8	Negative	1	Female	35	5	SOC+BML	20.71	1287	539	705	0.77	33	365	73.59	30.84	40.31	1.91	20.89	0.01	3.20	16.26	1.37	1.32	0.15
P9	Negative	0	Female	13	9	SOC	13.1	1498	623	477	0.77	185	124	81.91	34.07	44.21	10.10	6.79	1.91	0.75	2.52	0.55	1.10	0.26
P10	Negative	3	Female	24	6	SOC+BML	16.1	2401	863	1450	0.60	315	201	80.95	29.11	48.87	10.62	6.76	0.01	1.47	11.71	1.21	1.08	0.15
P11	Negative	0	Female	70	10	SOC+BML	36.5	1552	602	828	0.73	43	293	80.68	31.30	43.07	2.22	15.26	0.43	2.55	6.26	0.58	1.20	0.24
P12	Negative	4	Female	48	6	SOC+BML	10.5	1064	516	499	1.03	75	224	76.15	36.95	35.72	5.34	16.02	0.07	2.44	10.86	0.78	1.47	0.26
P13	Negative	0	Female	70	7	SOC+Telitacicept	84.4	610	177	401	0.44	52	17	86.53	25.06	56.84	7.40	2.43	0.12	4.53	15.60	0.73	0.50	0.12
P14	Negative	1	Female	42	12	SOC+Telitacicept	101	1986	459	1456	0.31	40	227	86.12	19.88	63.14	1.75	9.85	0.06	2.21	14.72	0.64	0.97	0.29
P15	Negative	3	Female	29	8	SOC	22.16	1279	464	756	0.61	140	59	84.31	30.61	49.86	9.26	3.88	0.03	2.52	2.52	2.52	2.52	2.52
P16	Negative	1	Female	53	8	SOC	23.24	2657	1315	1328	0.99	259	448	77.51	38.35	38.75	7.56	13.07	0.04	1.21	6.45	1.39	0.81	0.23
P17	Negative	0	Female	36	10	SOC+BML	188	1332	606	667	0.91	25	80	90.66	41.24	45.37	1.68	5.45	2.2	2.01	13.64	0.60	1.06	0.31
P18	Negative	2	Female	28	5	SOC	2.22	1943	711	1138	0.62	113	230	83.59	30.57	48.98	4.84	9.88	0.07	1.13	8.20	0.14	1.54	0.53
P19	Negative	1	Female	26	8	SOC	24.37	1654	991	586	1.69	255	178	77.83	46.64	27.56	12.02	8.39	2.06	2.65	9.41	0.54	0.78	0.19
P20	Negative	3	Female	39	6	SOC+Telitacicept	13.25	1807	840	948	0.89	135	176	84.39	39.24	44.25	6.30	8.22	0.22	1.24	7.71	0.35	1.04	0.23
P21	Negative	2	Male	41	18	SOC+BML	300	543	192	338	0.57	54	60	81.60	28.90	50.89	8.15	9.06	3.1	5.60	13.37	0.55	0.49	0.07
P22	Negative	1	Female	38	10	SOC+BML	45.7	678	443	216	2.05	19	21	92.92	60.71	29.68	2.65	2.89	0.23	1.54	9.84	0.44	1.20	0.13
P23	Negative	2	Female	16	5	SOC+BML	82.3	1085	490	552	0.89	60	332	71.85	32.47	36.57	3.94	21.99	0.01	1.57	13.26	0.47	0.87	0.16
P24	Negative	2	Female	65	7	SOC	42.5	1011	613	113	5.42	131	92	78.92	47.87	8.83	10.20	7.15	0.03	4.61	12.93	0.78	1.21	0.19
P25	Negative	0	Female	36	4	SOC	13.32	904	292	567	0.51	65	196	76.73	24.75	48.13	5.50	16.65	0.05	2.51	14.19	0.91	0.82	0.14
P26	Negative	3	Female	31	4	SOC+BML	6.6	1410	853	518	1.65	51	231	81.93	49.53	30.07	2.98	13.42	0.18	2.36	11.28	0.71	1.21	0.29
P27	Negative	0	Female	55	6	SOC+BML	6.28	1098	632	504	1.25	377	33	72.18	41.56	33.15	24.77	2.17	1.33	2.12	7.64	0.49	0.59	0.31
P28	Negative	4	Female	58	4	SOC+BML	1.33	988	184	794	0.23	15	45	93.73	17.49	75.32	1.43	4.25	3.08	2.50	4.08	0.07	1.06	0.26
P29	Negative	1	Male	46	7	SOC+BML	37.63	1236	834	339	2.46	400	39	73.21	49.42	20.10	23.67	2.28	0.68	1.76	21.38	1.37	0.25	0.03
P30	Negative	2	Female	17	8	SOC+Telitacicept	18.74	1919	1052	688	1.54	141	145	85.87	46.25	30.08	6.56	6.78	0.01	0.66	7.57	1.06	1.04	0.2
P31	Negative	1	Female	14	6	SOC+BML	22.28	1576	713	736	0.97	267	78	80.56	36.45	37.61	13.63	3.98	0.02	0.79	14.63	0.57	0.85	0.16
P32	Negative	0	Male	21	8	SOC+BML	38.7	1591	603	834	0.72	55	314	71.31	27.01	37.40	2.48	14.06	0.01	1.25	10.75	1.22	0.92	0.04
P33	Negative	1	Female	35	8	SOC+BML	49.51	1295	539	718	0.75	65	134	85.34	35.49	47.33	4.27	8.85	0.02	2.39	9.64	0.50	1.27	0.18
P34	Negative	0	Female	41	6	SOC	19.34	821	399	406	0.98	24	97	85.07	41.41	42.05	2.53	10.03	0.18	1.95	11.97	2.12	0.85	0.16
P35	Negative	3	Female	23	8	SOC+BML	6.16	1110	789	296	2.67	95	172	78.97	56.11	21.03	6.73	12.23	0.05	1.42	10.03	0.36	0.85	0.16
P36	Negative	2	Female	37	12	SOC+BML	203	689	255	379	0.67	73	36	84.30	31.17	46.35	8.88	4.36	0.01	1.17	10.51	0.52	0.94	0.22
P37	Negative	1	Female	59	6	SOC	181.15	1475	815	640	1.27	347	367	65.86	36.37	28.55	15.47	16.36	1.74	2.57	10.17	0.50	0.59	0.14
P38	Negative	0	Male	29	4	SOC	2.6	1583	669	920	0.73	152	121	82.91	35.03	48.16	7.94	6.36	0.01	3.75	15.93	1.01	1.28	0.14
P39	Negative	3	Female	45	4	SOC+BML	3.74	1247	833	356	2.34	132	89	83.04	55.45	23.71	8.76	5.94	0.03	2.88	12.25	0.81	0.88	0.19
P40	Negative	1	Male	45	7	SOC+Telitacicept	67.82	2699	886	1659	0.53	93	158	89.64	29.44	55.12	3.08	5.24	2.1	1.55	8.30	0.31	1.14	0.32
P41	Negative	2	Female	39	10	SOC+BML	168	1136	558	533	1.05	43	108	85.31	41.93	40.00	3.26	8.13	3.05	2.33	14.31	0.50	0.81	0.17
P42	Negative	1	Male	32	8	SOC+BML	11.66	1604	860	797	1.08	34	123	89.62	48.03	44.53	1.91	6.88	0.26	1.76	9.73	0.65	0.68	0.12
P43	Negative	2	Female	33	5	SOC	0.65	809	73	710	0.10	11	26	93.92	8.44	82.38	1.28	2.98	0.34	2.88	13.89	1.62	1.02	0.11
P44	Negative	1	Female	23	6	SOC+BML	18.98	1774	786	981	0.80	109	86	88.95	39.41	49.17	5.46	4.30	0.02	1.69	11.76	1.15	1.05	0.15
P45	Negative	0	Male	45	6	SOC	6.2	603	200	389	0.51	632	106	44.11	14.61	28.49	46.26	7.77	0.07	1.97	12.31	0.89	1.47	0.70
P46	Negative	3	Female	33	4	SOC	7.52	3700	1598	2107	0.76	152	183	90.36	39.02	51.46	3.71	4.46	8.64	1.24	3.95	1.24	0.69	0.14
P47	Negative	1	Female	16	8	SOC+Telitacicept	74.32	2168	1111	943	1.18	29	186	89.82	46.02	39.05	1.20	7.70	0.01	2.74	9.69	0.50	1.69	0.34
P48	Negative	2	Female	55	4	SOC+BML	3.13	1017	675	328	2.06	57	87	85.49	56.74	27.59	4.76	7.36	0.77	3.02	9.57	0.45	0.86	0.07
P49	Negative	4	Female	32	5	SOC	13.6	856	439	377	1.17	1	27	95.10	48.79	41.87	0.16	3.01	5.78	2.86	13.00	0.55	0.34	0.05
P50	Negative	1	Female	27	11	SOC	26.32	1469	590	844	0.70	37	176	86.06	34.58	49.48	2.20	10.30	6.86	4.03	15.38	0.76	0.46	0.08
P51	Negative	0	Female	27	7	SOC+BML	7.56	1868	680	1045	0.65	222	83	84.20	30.64	47.13	10.01	3.74	0.03	3.81	10.78	0.79	1.10	0.08
P52	Negative	3	Male	49	6	SOC+BML	16.53	1426	981	390	2.51	47	239	78.80	54.19	21.58	2.61	13.20	0.01	1.66	7.79	6.50	0.72	0.13
P53	Negative	0	Female	20	9	SOC+Telitacicept	21.47	1652	901	730	1.23	358	92	77.62	42.34	34.33	16.81	4.33	0.03	1.06	6.58	0.62	0.90	0.15
P54	Negative	2	Female	34	10	SOC	7.19	1347	726	0.21	1.03	378	194	66.90	36.05	35.11	18.76	9.63	0.21	2.44	12.58	1.35	0.78	0.08
P55	Negative	1	Female	47	10	SOC+BML	418	2027	1077	921	1.17	115	8	93.80	49.84	42.63	5.32	0.36	1.12	1.19	8.38	0.25	0.97	0.23
P56	Negative	3	Female	21	4	SOC+BML	36.8	1106	457	604	0.76	54	108	86.02	35.52	46.98	4.16	8.41	0.02	2.39	10.15	0.25	1.02	0.18
P57	Negative	5	Female	29	10	SOC+BML	268.88	1621	819	836	0.98	82	544	70.45	35.59	36.33	3.56	23.66	0.16	1.49	8.54	1.25	1.22	0.35
P58	Negative	0	Female	24	6	SOC	35.8	871	309	610	0.51	162	111	73.04	25.93	51.21	13.56	9.30	0.03	1.96	18.98	2.46	1.03	0.22
P59	Negative	2	Female	35	10	SOC	71.5	2512	939	1549	0.61	109	88	91.88	34.33	56.67	3.98	3.22	5.54	0.88	3.43	0.33	0.73	0.20
P60	Negative	1	Female	33	8	SOC	30.3	633	245	385	0.64	3	29	91.41	35.40	55.65	0.45	4.21	0.01	1.76	10.74	1.26	0.62	0.06
P61	Negative	3	Female	36	8	SOC+RTX	18.72	3687	1545	1983	0.78	0	95	96.18	40.30	51.74	0.00	2.48	0.01	1.64	9.57	0.45	1.09	0.21
P62	Negative	3	Female	18	6	SOC+BML	5.26	1210	726	433	1.68	30	153	83.66	50.18	29.94	2.09	10.60	0.02	2.32	12.51	1.47	1.07	0.20
P63	Negative	2	Female	51	13	SOC+BML	74.46	1841	1392	400	3.48	325	37	83.25	62.94	18.08	14.72	1.66	5.69	3.50	14.74	0.50	0.29	0.03
P64	Negative	1	Female	20	10	SOC+Telitacicept	6.05	2002	673	1286	0.52	434	21	80.82	27.16	51.94	17.53	0.84	2.1	0.28	2.15	0.14	1.16	0.27
P65	Negative	0	Female	33	7	SOC	12.8	934	280	641	0.44	235	74	74.80	22.43	51.36	18.86	5.94	0.09	4.02	14.33	1.64	1.46	0.27
P66	Negative	2	Female	33	11	SOC	125	1627	839	694	1.21	74	396	77.05	39.73	32.88	3.48	18.78	0.04	3.28	12.77	1.62	0.92	0.24
P67	Negative	2	Female	29	10	SOC	125.2	1282	561	682	0.82	30	52	92.77	40.56	49.32	2.17	3.78	0.05	1.86	10.42	0.82	0.71	0.17
P68	Negative	1	Female	53	9	SOC	36.35	1237	218	981	0.22	97	122	84.45	14.90	66.96	6.60	8.34	0.01	2.52	11.39	2.05	0.73	0.12
P69	Negative	3	Female	32	8	SOC+BML	49.61	738	443	298	1.49	43	84	83.03	49.84	33.51	4.89	9.50	0.71	1.11	9.63	0.80	0.55	0.06
P70	Negative	2	Female	45	8	SOC+BML	4.68	1194	761	399	1.91	26	190	81.49	51.91	27.20	1.75	12.99	0.04	1.45	12.07	0.63	1.18	0.27
P71	Negative	1	Female	49	5	SOC+BML	9.27	1031	534	482	1.11	43	199	80.20	41.54	37.47	3.32	15.45	0.01	1.56	6.54	0.26	0.87	0.18
P72	Negative	0	Male	22	10	SOC+BML	300	595	141	413	0.34	319	68	59.39	14.03	41.18	31.84	6.82	0.76	2.26	2.44	0.32	0.45	0.05
P73	Negative	3	Female	31	8	SOC+BML	21.2	1196	519	636	0.82	30	274	77.22	33.50	41.05	1.95	17.66	0.06	1.31	11.29	0.94	1.01	0.23
P74	Negative	0	Female	22	7	SOC+BML	49.6	1351	791	506	1.56	503	19	71.13	41.66	26.64	26.48	0.98	0.28	1.80	12.20	0.72	1.09	0.15
P75	Negative	5	Female	14	8	SOC+BML	15.2	2019	1004	982	1.02	170	62	88.61	44.04	43.07	7.47	2.71	0.12	0.65	5.94	0.43	1.33	0.33
P76	Negative	2	Female	35	4	SOC+BML	14.65	809	391	372	1.05	50	155	78.06	37.69	35.89	4.84	14.95	0.02	2.48	12.79	1.23	1.25	0.23
P77	Negative	1	Female	15	6	SOC+BML	17.52	1212	442	702	0.63	35	77	89.72	32.75	51.97	2.56	5.73	0.06	1.63	5.99	0.72	1.42	0.15
P78	Negative	2	Female	53	7	SOC+Telitacicept	154	1765	458	1273	0.36	152	292	78.54	20.38	56.65	6.77	12.99	0.05	1.30	11.68	0.29	1.15	0.32
P79	Negative	1	Male	57	4	SOC	8.92	723	418	299	1.40	58	608	49.44	28.59	20.44	3.98	41.61	0.01	1.95	11.57	0.92	1.00	0.21
P80	Negative	0	Female	38	6	SOC+BML	4.46	348	121	51	2.37	44	52	82.86	28.86	12.18	10.37	12.29	0.35	1.73	11.29	0.61	0.75	0.20
P81	Negative	2	Female	21	9	SOC+Telitacicept	123.6	1272	492	721	0.68	70	79	87.48	33.85	49.61	4.84	5.44	0.07	1.22	13.32	0.46	1.03	0.24
P82	Negative	1	Male	31	11	SOC+Telitacicept	129.8	1473	959	496	1.94	130	76	86.03	56.03	28.95	7.57	4.41	1.21	1.06	8.63	0.46	0.87	0.19
P83	Negative	2	Female	22	6	SOC+BML	12.34	789	417	323	1.29	27	283	70.12	37.07	28.67	2.41	25.18	0.01	3.55	8.74	0.87	1.07	0.46
P84	Negative	1	Female	32	8	SOC+BML	109.5	1089	566	495	1.15	15	143	85.08	44.26	38.64	1.15	11.20	0.01	1.29	7.90	0.45	1.18	0.23
P85	Negative	0	Female	59	8	SOC+BML	15.92	1184	626	528	1.19	287	120	73.32	38.79	32.72	17.76	7.46	3.21	2.27	6.05	0.29	1.13	0.22
P86	Negative	3	Female	27	6	SOC+BML	4.39	1811	357	1385	0.26	121	169	84.79	16.73	64.83	5.64	7.92	5.56	0.78	3.33	0.23	0.58	0.29
P87	Negative	2	Female	17	8	SOC+Telitacicept	200.86	2566	840	1677	0.50	68	224	88.26	28.89	57.67	2.34	7.71	0.05	3.21	18.67	0.78	1.00	0.18
P88	Negative	2	Female	16	8	SOC+BML	26.74	1908	1260	520	2.42	444	103	76.59	50.57	20.87	17.82	4.12	0.01	2.23	12.11	0.98	1.31	0.19
P89	Negative	5	Female	43	6	SOC	8.8	868	560	285	1.97	190	161	70.03	45.17	22.97	15.33	13.00	0.01	2.41	15.68	1.09	1.60	0.28
P90	Negative	1	Female	19	7	SOC	58.2	1480	699	760	0.92	403	56	73.35	34.66	37.68	19.96	2.79	6.75	2.73	9.53	0.83	0.55	0.15
P91	Negative	0	Male	23	8	SOC+BML	110	547	285	222	1.28	181	62	67.05	34.96	27.24	22.19	7.60	7.45	1.53	5.21	0.26	0.57	0.13
P92	Negative	3	Female	56	6	SOC+Telitacicept	30.34	1439	621	793	0.78	85	375	74.31	32.09	40.93	4.38	19.34	0.06	2.57	15.60	1.04	1.52	0.32
P93	Negative	1	Female	28	7	SOC+BML	86.3	565	278	281	0.99	374	37	57.51	28.28	28.58	38.01	3.75	0.06	2.52	18.40	1.70	0.81	0.12
P94	Negative	2	Female	45	10	SOC+Telitacicept	156.3	870	555	304	1.83	59	123	81.35	51.88	28.42	5.48	11.49	0.02	2.09	11.66	0.93	1.23	0.37
P95	Negative	2	Female	58	6	SOC	5.2	834	437	386	1.13	79	33	87.91	46.04	40.65	8.36	3.49	0.02	3.21	12.15	0.97	0.57	0.22
P96	Negative	3	Female	31	8	SOC+BML	80	1294	600	667	0.90	14	57	91.51	42.43	47.16	1.00	4.05	1.86	2.43	9.31	1.36	0.55	0.08
P97	Negative	1	Male	75	6	SOC+Telitacicept	3.98	1164	919	248	3.71	130	228	74.70	58.95	15.91	8.35	14.63	1.70	0.53	2.82	0.74	0.99	0.23
P98	Negative	2	Female	28	4	SOC+Telitacicept	5.2	1956	1084	812	1.34	334	83	79.93	44.32	33.17	13.67	3.41	0.03	0.97	7.16	0.51	1.30	0.35
P99	Negative	2	Female	14	7	SOC+BML	196.97	1466	549	826	0.67	143	79	85.69	32.11	48.26	8.36	4.60	0.01	1.39	15.44	0.51	0.81	0.06
P100	Negative	1	Female	57	13	SOC+BML	300	1077	537	508	1.06	1	338	73.30	36.57	34.60	0.08	23.00	0.01	3.26	15.25	0.73	0.95	0.19
P101	Negative	3	Female	47	4	SOC+Telitacicept	11.66	1516	468	1013	0.46	97	209	82.60	25.50	55.20	5.26	11.39	0.11	2.05	6.53	0.30	1.42	0.47
P102	Negative	3	Female	48	6	SOC+BML	14.7	914	509	368	1.38	82	106	80.86	45.01	32.59	7.24	9.39	0.04	2.51	9.22	0.83	1.06	0.19
P103	Negative	2	Female	27	8	SOC+Telitacicept	197	1224	647	554	1.17	244	35	80.46	42.54	36.41	16.04	2.27	0.02	3.42	16.29	0.48	0.43	0.08
P104	Negative	1	Female	56	7	SOC+BML	37.6	1022	333	669	0.50	121	123	80.20	26.15	52.54	9.51	9.62	0.34	2.62	11.54	0.38	1.07	0.15
P105	Negative	0	Male	24	12	SOC+BML	126.6	1016	430	572	0.75	555	19	63.67	26.93	35.85	34.77	1.20	3.58	1.72	10.71	1.08	0.32	0.01
P106	Negative	3	Female	34	5	SOC+Telitacicept	1.8	1376	611	728	0.84	133	33	87.98	39.09	46.51	8.51	2.10	0.04	3.80	16.17	0.44	0.90	0.16
P107	Negative	3	Female	36	12	SOC+BML	138	834	545	274	1.99	255	107	67.66	44.19	22.24	20.68	8.70	0.09	2.71	18.18	1.40	0.53	0.08
P108	Negative	0	Female	17	7	SOC+BML	14.03	1284	617	627	0.98	40	200	81.19	39.02	39.63	2.50	12.63	0.02	1.90	11.96	0.79	0.91	0.30
P109	Negative	2	Female	30	10	SOC	179.57	1103	527	531	0.99	225	58	79.29	37.91	38.15	16.16	4.15	1.79	2.52	10.58	0.88	0.42	0.03
P110	Negative	2	Female	28	4	SOC+BML	29.37	946	486	410	1.19	38	86	86.36	44.39	37.43	3.48	7.81	0.04	3.49	11.48	0.97	1.59	0.30
P111	Negative	1	Male	24	4	SOC+BML	2.69	680	416	237	1.76	30	91	82.68	50.65	28.83	3.60	11.01	0.10	4.82	7.83	0.47	1.15	0.25
P112	Negative	1	Female	50	8	SOC+BML	5.76	981	651	300	2.17	91	151	78.62	52.18	24.05	7.30	12.08	0.15	1.13	9.33	1.11	1.14	0.16
P113	Negative	4	Female	17	4	SOC+BML	13.12	884	506	362	1.40	28	79	88.58	50.66	36.31	2.85	7.90	0.01	2.04	11.68	1.00	1.37	0.20
P114	Negative	1	Female	21	6	SOC	60.73	518	305	209	1.46	66	74	77.82	45.84	31.44	9.88	11.11	0.23	3.74	15.26	1.14	0.84	0.16
P115	Negative	2	Female	34	5	SOC+BML	31.18	1170	394	745	0.53	126	134	80.78	27.20	51.45	8.69	9.28	9.15	1.76	7.27	0.51	0.90	0.29
P116	Negative	4	Female	54	9	SOC+BML	24.3	926	143	728	0.20	23	117	85.78	13.29	67.51	2.13	10.84	0.03	1.78	7.24	0.09	0.97	0.15
P117	Negative	2	Female	43	9	SOC+BML	42.7	1261	477	702	0.68	21.6	86.1	90.95	34.5	50.85	1.57	6.39	0.01	2.40	8.75	0.49	0.84	0.21
P118	Negative	0	Male	32	8	SOC+RTX	1.98	2829	806	1977	0.41	3	396	87.04	24.80	60.84	0.08	12.20	4.85	2.25	3.64	0.61	1.40	0.50
P119	Negative	1	Female	25	4	SOC	7.04	619	289	310	0.93	158	54	72.94	34.00	36.54	18.63	6.37	0.02	3.94	20.58	1.74	0.6	0.03
P120	Negative	1	Female	27	8	SOC+Telitacicept	68.29	1243	539	662	0.81	115	127	82.59	35.84	43.99	7.62	8.42	0.28	2.57	10.36	2.43	1.11	0.18
P121	Negative	3	Male	23	12	SOC+BML	28.82	59	31	28	1.11	112	1	33.45	17.79	16.02	63.96	0.71	11.99	2.65	14.10	1.94	0.42	0.03
P122	Negative	2	Female	55	6	SOC+Telitacicept	12.3	1402	327	1062	0.31	158	249	76.83	17.91	58.23	8.67	13.65	0.47	1.15	10.84	1.36	0.86	0.15
P123	Negative	1	Female	33	8	SOC+BML	62.75	1880	628	1173	0.54	222	41	86.98	29.06	54.27	10.28	1.91	0.46	1.95	8.52	0.59	0.88	0.22
P124	Negative	2	Female	38	6	SOC+BML	29.53	1041	516	413	1.25	67	132	82.84	41.11	32.88	5.30	10.54	0.02	2.36	14.07	0.75	1.12	0.18
P125	Negative	1	Female	40	10	SOC+BML	59.96	1446	641	655	0.98	64	72	89.65	39.73	40.63	3.94	4.48	0.03	0.97	10.79	0.43	0.81	0.16
P126	Negative	4	Female	11	12	SOC+BML	188.96	1223	486	591	0.82	28	133	84.84	33.68	40.96	1.94	9.22	0.02	2.29	9.33	1.97	1.09	0.36
P127	Negative	2	Female	34	8	SOC+BML	2.91	1229	711	480	1.48	148	64	84.72	49.05	33.09	10.20	4.39	0.01	2.23	11.09	1.51	0.88	0.15
P128	Negative	3	Female	31	5	SOC	2.66	1857	872	906	0.96	214	31	86.95	40.82	42.42	10.00	1.44	0.01	1.43	6.24	0.25	1.11	0.25
P129	Negative	4	Female	23	15	SOC	171.3	203	75	125	0.60	13	24	83.14	30.94	51.18	5.40	9.87	6.78	2.53	16.27	0.53	0.29	0.03
P130	Negative	2	Female	17	10	SOC+Telitacicept	110	841	399	411	0.97	132	79	74.90	35.53	36.58	11.76	7.03	2.06	2.67	5.16	0.47	0.82	0.17
P131	Negative	1	Female	58	5	SOC	5.31	1384	464	863	0.54	32	28	95.22	31.93	59.40	2.23	1.94	0.01	4.49	16.92	0.38	0.66	0.17
P132	Negative	2	Female	36	4	SOC	6.8	1325	506	783	0.65	158	220	76.24	29.12	45.06	9.07	12.68	0.01	2.76	11.33	0.66	1.04	0.15
P133	Negative	2	Female	30	12	SOC+BML	125.6	2167	951	1152	0.83	339	78	83.22	36.54	44.27	13.04	2.98	6.31	1.27	2.86	0.33	0.91	0.21
P134	Negative	1	Female	55	8	SOC+BML	4.76	844	538	331	1.62	72	68	82.94	52.84	32.52	7.03	6.70	0.19	2.25	8.06	0.25	1.23	0.48
P135	Negative	2	Female	26	10	SOC+Telitacicept	197.3	1702	929	757	1.23	145	84	87.07	47.54	38.74	7.44	4.32	0.02	0.83	5.44	0.28	1.17	0.33
P136	Negative	3	Female	24	9	SOC+BML	75.22	1403	680	705	0.96	138	183	80.02	38.78	40.23	7.89	10.43	0.01	1.01	6.77	1.36	0.83	0.19
P137	Negative	4	Female	36	8	SOC	39.98	1484	645	805	0.80	183	102	81.90	35.57	44.42	10.09	5.60	0.02	2.67	13.27	1.16	0.57	0.11
P138	Negative	2	Female	44	5	SOC+Telitacicept	15.3	1152	585	463	1.26	215	287	70.31	35.70	28.25	13.11	17.50	1.03	1.76	4.59	0.19	1.34	0.42
P139	Negative	1	Female	23	7	SOC+BML	14.05	973	447	491	0.91	56	241	73.86	33.94	37.29	4.24	18.30	1.2	1.57	11.06	0.51	1.02	0.28
P140	Negative	2	Female	41	12	SOC+BML	269.1	1185	664	477	1.39	18	51	92.65	51.89	37.31	1.41	3.98	0.83	2.78	13.73	1.19	0.61	0.07
P141	Negative	2	Female	24	9	SOC+BML	72.7	990	572	396	1.44	60	84	85.22	49.21	34.10	5.20	7.23	0.01	1.42	8.76	0.49	1.11	0.17
P142	Negative	3	Female	36	7	SOC+Telitacicept	36.51	2186	693	1417	0.49	165	280	81.53	25.83	52.85	6.14	10.46	0.01	1.52	9.90	0.26	1.29	0.26
P143	Negative	1	Female	18	10	SOC+BML	148.37	1628	706	827	0.85	81	131	87.54	37.97	44.47	4.36	7.05	1.19	1.03	6.89	1.71	0.99	0.22
P144	Negative	0	Female	24	6	SOC	41.3	1046	493	507	0.97	107	87	83.37	39.27	40.40	8.53	6.93	0.08	3.33	15.63	2.32	0.45	0.06
P145	Negative	2	Female	18	10	SOC+BML	218.12	1903	1131	704	1.61	124	151	84.94	50.48	31.44	5.52	6.72	0.11	1.76	11.58	0.45	1.02	0.07
P146	Negative	1	Female	42	7	SOC+BML	21.3	611	254	324	0.79	83	7	87.63	36.43	46.39	11.86	1.03	0.06	2.26	15.76	0.35	0.80	0.16
P147	Negative	2	Female	28	8	SOC+BML	76.72	839	338	424	0.80	189	115	72.02	29.05	36.38	16.19	9.86	0.02	2.20	13.86	0.50	1.02	0.17
P148	Negative	4	Female	56	5	SOC+BML	2.94	1189	901	281	3.21	654	26	63.53	48.15	14.99	34.91	1.39	0.01	2.61	12.76	0.99	1.04	0.25
P149	Negative	3	Female	23	6	SOC+BML	77.47	1447	795	596	1.33	64	195	81.70	44.89	33.66	3.60	10.99	0.04	1.32	7.84	0.36	1.06	0.25
P150	Negative	1	Female	55	8	SOC+BML	35.52	1400	979	397	2.46	180	53	84.90	59.37	24.10	10.94	3.22	0.04	1.18	11.15	0.57	1.19	0.23
P151	Negative	0	Female	13	12	SOC	45.87	372	88	302	0.29	124	6	70.60	16.73	57.25	23.45	1.11	6.7	2.94	18.34	3.60	0.52	0.06
P152	Negative	1	Female	32	7	SOC+BML	35.56	1008	450	520	0.87	#N/A	93	#N/A	35.43	40.90	11.12	7.32	0.06	2.98	13.54	2.09	0.94	0.16
P153	Negative	3	Female	45	6	SOC	1.21	1421	853	561	1.52	156	554	61.96	37.22	24.46	6.79	24.15	0.05	2.46	9.06	0.60	1.34	0.31
P154	Negative	2	Female	28	4	SOC+BML	1.03	2618	876	1689	0.52	410	125	82.16	27.49	53.01	12.88	3.92	0.17	0.87	8.31	0.56	1.04	0.19
P155	Negative	4	Female	52	9	SOC	300	678	391	252	1.55	161	91	70.94	40.88	26.37	16.88	9.57	0.15	6.16	21.90	1.05	0.69	0.11
P156	Negative	3	Female	33	7	SOC+BML	38.2	850	413	409	1.01	22	33	92.43	44.95	44.46	2.36	3.60	0.01	2.24	12.67	0.20	1.08	0.22
P157	Negative	2	Female	59	12	SOC+BML	300	1292	537	697	0.77	123	43	87.34	36.31	47.10	8.33	2.93	0.02	2.22	12.03	1.78	0.98	0.13
P158	Negative	3	Female	51	8	SOC	18.28	1289	354	822	0.43	5	171	87.06	23.89	55.54	0.33	11.53	7.95	2.29	11.76	2.35	0.79	0.09
P159	Negative	4	Female	47	14	SOC+BML	165.2	380	144	224	0.64	50	29	81.40	30.87	48.02	10.69	6.24	0.13	4.22	13.04	1.03	0.35	0.06
P160	Negative	2	Male	28	6	SOC+Telitacicept	33.5	2281	893	1349	0.66	107	239	82.94	32.49	49.07	3.90	8.71	2.42	0.49	2.17	0.32	1.22	0.31
P161	Negative	3	Female	60	6	SOC	49.84	712	293	414	0.71	184	115	69.64	28.63	40.49	17.98	11.25	0.14	1.49	5.24	0.54	1.29	0.25
P162	Negative	3	Female	54	12	SOC	2.63	683	194	464	0.42	5	49	91.70	26.06	62.28	0.69	6.60	0.13	1.27	4.31	0.17	0.66	0.25
P163	Negative	4	Female	51	8	SOC+BML	21.35	1176	764	369	2.07	321	100	72.12	46.83	22.66	19.66	6.14	0.06	4.06	13.35	0.85	1.23	0.24
P164	Negative	2	Female	17	10	SOC+Telitacicept	112.8	2077	1087	909	1.20	429	103	78.88	41.28	34.53	16.29	3.91	0.11	2.31	11.21	1.08	0.64	0.13
P165	Negative	1	Female	48	6	SOC+BML	3.12	1026	586	415	1.41	18	119	86.21	49.26	34.89	1.49	10.03	0.1	0.95	6.48	0.38	1.34	0.19
P166	Negative	3	Female	28	8	SOC+BML	42.13	1468	626	824	0.76	7	300	81.62	34.82	45.80	0.38	16.70	0.07	1.84	14.62	1.50	0.99	0.15
P167	Negative	1	Female	35	15	SOC	190.99	1968	1038	896	1.16	156	55	89.31	47.14	40.65	7.09	2.48	0.12	5.37	12.28	1.33	0.93	0.07
P168	Negative	0	Female	17	15	SOC+BML	300	1035	634	394	1.61	169	104	77.06	47.18	29.33	12.56	7.73	0.03	1.05	10.55	0.65	0.78	0.08
P169	Negative	1	Female	32	8	SOC+BML	3.32	917	456	409	1.11	47	276	72.31	35.93	32.27	3.70	21.74	0.06	3.55	13.41	0.75	1.15	0.22
P170	Negative	3	Female	36	6	SOC+Telitacicept	3.25	993	526	444	1.18	27	86	87.71	46.40	39.17	2.41	7.58	0.41	2.49	3.83	0.82	0.93	0.27
P171	Negative	2	Female	31	10	SOC+Telitacicept	39.84	1549	902	617	1.46	94	68	89.40	52.05	35.62	5.42	3.94	0.04	3.40	10.10	0.72	0.53	0.12
P172	Negative	4	Female	22	10	SOC+BML	70.38	1782	950	654	1.45	201	173	81.72	43.58	30.00	9.20	7.95	0.01	1.08	7.10	1.00	1.03	0.28
P173	Negative	3	Male	47	5	SOC+BML	5.03	783	397	331	1.20	2	78	88.83	45.05	37.59	0.20	8.85	0.06	2.52	18.30	2.10	0.98	0.14
P174	Negative	2	Female	22	13	SOC+BML	6.74	1692	510	1140	0.45	93	528	72.67	21.90	48.98	4.00	22.67	0.09	1.63	6.71	0.29	0.89	0.24
P175	Negative	3	Female	23	6	SOC+BML	17.82	1371	517	759	0.68	47	115	88.34	33.33	48.92	3.04	7.41	0.06	1.86	10.22	1.82	1.09	0.17
P176	Negative	4	Female	40	8	SOC+BML	260.12	1093	468	654	0.72	363	263	63.06	27.02	37.72	20.95	15.17	0.1	1.33	10.06	0.64	1.01	0.16
P177	Negative	2	Female	11	8	SOC+BML	123.75	1218	546	629	0.87	70	157	82.15	36.86	42.44	4.75	10.58	0.04	0.96	7.51	0.50	1.40	0.25
P178	Negative	3	Female	39	5	SOC	14.25	589	312	251	1.25	150	82	71.16	37.77	30.33	18.14	9.86	0.03	2.13	15.41	1.25	0.94	0.26
P179	Negative	3	Female	20	8	SOC+BML	38.69	1082	545	501	1.09	102	214	75.83	38.18	35.12	7.13	14.97	0.12	0.53	6.55	0.45	0.83	0.31
P180	Negative	4	Female	38	21	SOC	25.68	429	185	225	0.82	1	47	87.43	37.68	45.88	0.21	9.50	1.96	1.29	2.80	0.22	0.94	0.35
P181	Negative	2	Male	33	6	SOC	3.69	947	365	517	0.71	576	53	59.46	22.89	32.44	36.18	3.30	1.30	4.52	10.53	0.30	0.95	0.22
P182	Negative	1	Female	20	12	SOC+BML	28.9	1494	650	750	0.87	56	165	84.99	36.95	42.68	3.19	9.40	2.6	0.83	10.00	0.28	0.79	0.24
P183	Negative	3	Female	32	15	SOC+BML	47.6	1203	791	383	2.07	1	15	98.36	64.68	31.32	0.08	1.20	0.45	3.75	21.21	1.32	0.46	0.04
P184	Negative	1	Female	50	8	SOC	7.61	1570	929	608	1.53	322	430	66.20	39.19	25.66	13.57	18.12	0.02	2.90	11.55	0.93	1.16	0.24
P185	Negative	0	Female	26	8	SOC+BML	40.08	1917	610	1268	0.48	128	44	90.64	28.84	59.96	6.03	2.06	2.06	3.31	5.51	0.36	1.22	0.19
P186	Negative	1	Male	22	10	SOC+Telitacicept	200.66	1044	631	352	1.79	79	135	79.93	48.32	26.92	6.07	10.34	0.04	3.88	14.66	0.43	0.80	0.24
P187	Negative	3	Female	27	9	SOC+Telitacicept	60.31	1092	564	540	1.04	68	119	84.15	43.47	41.61	5.24	9.19	0.05	1.01	8.89	0.23	1.00	0.22
P188	Negative	2	Female	29	15	SOC+BML	95.6	1467	706	673	1.05	107	172	82.91	39.93	38.04	6.03	9.73	3.62	3.11	6.99	0.49	0.82	0.32
P189	Negative	4	Female	53	10	SOC+BML	3.07	1619	993	802	1.24	637	87	66.53	40.80	32.95	26.15	3.58	2.1	1.08	7.21	0.49	0.81	0.18
P190	Negative	3	Female	41	10	SOC	20.74	778	524	281	1.87	79	148	73.61	49.58	26.54	7.44	14.04	0.64	1.21	14.00	1.13	0.77	0.36
P191	Negative	2	Female	29	8	SOC+BML	18.57	346	123	218	0.57	1	20	92.16	32.84	57.89	0.27	5.26	1.45	1.63	14.04	1.35	1.06	0.24
P192	Negative	3	Female	29	8	SOC+BML	14.67	1122	559	438	1.28	91	93	85.45	42.58	33.32	6.90	7.11	0.07	2.43	11.59	0.45	0.91	0.23
P193	Negative	4	Female	29	8	SOC	59.52	637	310	266	1.16	54	119	76.82	37.35	32.08	6.46	14.37	0.05	3.86	17.72	0.98	1.51	0.34
P194	Negative	2	Female	53	8	SOC+Telitacicept	1.01	883	351	516	0.68	9	25	95.02	37.82	55.54	1.01	2.71	3.49	1.91	11.82	0.13	1.17	0.39
P195	Negative	3	Female	41	15	SOC	7.84	1109	451	600	0.75	89	110	83.92	34.16	45.43	6.74	8.34	6.89	1.31	3.43	0.19	0.46	0.11
P196	Negative	3	Female	54	4	SOC	6.58	2229	1051	1081	0.97	33	130	92.49	43.61	44.86	1.37	5.40	0.09	1.04	7.49	0.37	1.11	0.30
P197	Negative	4	Female	26	6	SOC+BML	187.2	1601	601	953	0.63	58	37	93.21	34.98	55.47	3.35	2.16	0.06	1.72	7.55	0.52	1.09	0.26
P198	Negative	2	Female	34	6	SOC+Telitacicept	,5.19	765	266	397	0.67	25	135	81.60	28.33	42.37	2.62	14.37	0.08	2.19	9.99	0.14	1.04	0.30
P199	Negative	1	Female	30	18	SOC+BML	283.41	2312	953	1205	0.79	207	213	84.04	34.63	43.80	7.54	7.76	1.68	2.28	9.07	0.78	0.64	0.11
P200	Negative	3	Female	30	5	SOC+BML	67.25	506	252	287	0.88	29	269	61.41	30.52	34.86	3.56	32.57	0.03	2.37	9.16	0.87	0.82	0.14
P201	Negative	1	Female	39	6	SOC+BML	32.7	2829	728	2022	0.36	61	974	72.32	18.61	51.69	1.57	24.90	0.32	2.80	13.31	0.60	1.26	0.39
P202	Negative	0	Female	51	6	SOC	36.84	1751	682	1094	0.62	53	212	85.35	33.24	53.34	2.56	10.33	0.07	3.10	11.76	0.15	1.32	0.25
P203	Negative	1	Female	40	8	SOC+BML	3.1	578	200	379	0.53	41	199	69.94	24.18	45.88	5.01	24.06	3.22	2.17	4.03	0.51	1.03	0.22
P204	Negative	3	Female	47	14	SOC+BML	30.72	1794	1202	598	2.01	211	69	84.90	56.88	28.30	9.99	3.25	0.03	2.54	9.40	0.51	0.8	0.12
P205	Negative	2	Female	25	12	SOC+BML	170.37	595	339	242	1.40	144	67	71.15	40.48	28.92	17.22	7.99	0.15	2.55	7.15	1.05	0.63	0.05
P206	Negative	4	Female	34	15	SOC	270.63	394	241	215	1.12	35	23	79.28	48.55	43.25	7.02	4.71	0.02	1.29	12.07	0.66	1.18	0.25
P207	Negative	3	Female	54	6	SOC+BML	0.67	1487	561	718	0.78	48	339	82.02	30.93	39.60	2.63	18.71	0.01	1.56	10.64	0.49	1.26	0.57
P208	Negative	2	Female	56	12	SOC+BML	31.03	796	360	423	0.85	695	211	45.40	20.56	24.14	39.66	12.01	0.27	3.62	15.60	0.53	0.89	0.13
P209	Negative	3	Female	32	12	SOC+Telitacicept	300	1011	431	581	0.74	26	352	70.25	29.95	40.38	1.84	24.47	5.18	2.26	13.34	0.48	0.82	0.08
P210	Negative	4	Male	47	9	SOC+Telitacicept	12.05	2038	1216	860	1.41	50	308	81.19	48.46	34.25	2.00	12.28	2.27	2.56	7.97	0.79	0.65	0.11
P211	Negative	2	Female	26	8	SOC+Telitacicept	10.1	1167	688	444	1.55	221	189	72.35	42.63	27.50	13.68	11.71	0.08	1.07	6.02	0.77	1.39	0.28
P212	Negative	3	Female	17	10	SOC+Telitacicept	20.96	509	183	308	0.60	20	69	83.95	30.18	50.71	3.22	11.45	1.95	2.74	10.74	1.36	0.88	0.19
P213	Negative	3	Female	36	12	SOC+RTX	300	867	299	534	0.56	81	115	79.53	27.43	48.92	7.45	10.52	0.04	4.53	14.30	0.41	0.57	0.08
P214	Negative	4	Female	56	7	SOC+BML	1.24	657	384	275	1.39	29	59	87.75	51.20	36.75	3.88	7.93	1.09	3.80	5.58	0.62	1.31	0.48
P215	Negative	2	Female	32	9	SOC+BML	300	3195	1083	1988	0.55	413	185	82.94	28.13	51.60	10.73	4.81	3.72	2.31	6.00	0.77	0.50	0.03
P216	Negative	1	Female	30	10	SOC+Telitacicept	29.9	1885	845	1013	0.83	232	105	83.59	37.47	44.95	10.29	4.68	0.01	1.05	6.31	0.24	1.16	0.29
P217	Negative	3	Female	58	16	SOC+Telitacicept	800	680	393	284	1.38	154	34	75.98	43.92	31.73	17.24	3.75	0.78	1.78	15.18	1.80	0.39	0.08
P218	Negative	2	Female	52	10	SOC+BML	33.3	777	330	424	0.78	106	120	76.11	32.29	41.56	10.43	11.74	0.1	2.98	15.20	1.58	0.90	0.19
P219	Negative	3	Female	40	12	SOC+BML	10.39	1059	474	549	0.86	193	58	77.15	34.58	40.02	14.06	4.20	0.18	3.75	11.99	0.87	0.62	0.06
P220	Negative	4	Female	44	8	SOC+BML	81.73	1278	689	575	1.20	227	98	77.83	41.96	35.04	13.79	5.95	1.38	2.06	10.14	0.73	1.29	0.15
P221	Negative	2	Female	20	6	SOC+BML	5.47	1802	873	875	1.00	354	17	82.02	39.74	39.82	16.09	0.76	0.04	1.21	13.99	1.37	0.68	0.16
P222	Negative	5	Female	60	8	SOC	57.92	917	419	463	0.90	682	55	54.23	24.77	27.41	40.32	3.25	0.21	0.69	15.32	0.74	0.40	0.14
P223	Negative	4	Female	17	5	SOC+BML	5.44	646	296	309	0.96	58	92	79.64	36.50	38.08	7.12	11.29	0.01	2.03	11.96	0.47	0.66	0.13
P224	Negative	2	Female	39	9	SOC+BML	4.06	3698	2217	1187	1.87	1273	86	72.55	43.50	23.29	24.97	1.68	6.35	3.16	7.24	1.15	0.97	0.19
P225	Negative	4	Female	46	12	SOC	26.61	1121	572	540	1.06	1	47	94.89	48.42	45.71	0.08	4.00	0.07	1.52	8.03	0.11	1.34	0.22
P226	Negative	2	Female	15	7	SOC+BML	121.7	1274	600	640	0.94	82	58	89.08	41.93	44.74	5.70	4.06	0.28	1.77	11.81	0.90	1.02	0.09
P227	Negative	2	Female	54	8	SOC+BML	39.18	1263	862	398	2.17	102	75	86.25	58.84	27.17	6.97	5.13	0.01	4.39	12.95	0.71	1.50	0.46
P228	Negative	3	Female	14	6	SOC+BML	6.5	1619	914	593	1.54	449	121	71.97	40.64	26.37	19.97	5.37	0.01	1.09	11.89	1.05	0.92	0.18
P229	Negative	4	Female	44	5	SOC+BML	9.04	440	257	215	1.19	17	99	74.43	43.41	36.37	2.94	16.80	0.01	5.60	18.13	0.71	0.96	0.27
P230	Negative	1	Female	34	8	SOC	30.59	838	341	404	0.84	89	269	68.62	27.93	33.07	7.30	22.07	0.01	2.92	13.61	0.78	1.15	0.29
P231	Negative	5	Female	22	8	SOC	62.3	854	427	375	1.14	206	82	73.93	36.98	32.45	17.81	7.06	0.01	3.43	13.40	0.64	1.19	0.27
P232	Negative	2	Female	26	12	SOC+BML	163.8	689	434	246	1.76	68	79	79.99	50.40	28.61	7.92	9.23	0.21	2.03	12.95	1.50	0.46	0.05
P233	Negative	3	Male	36	8	SOC+Telitacicept	92.93	1079	615	424	1.45	243	24	79.17	45.09	31.06	17.81	1.75	1.09	3.89	11.19	0.35	0.46	0.08
P234	Negative	4	Female	11	7	SOC+BML	58.7	1579	820	718	1.14	355	37	77.80	40.39	35.39	17.48	1.82	0.06	2.31	10.91	1.10	0.72	0.09
P235	Negative	2	Female	34	8	SOC	271.3	465	151	309	0.49	59	121	69.73	22.57	46.31	8.90	18.16	0.36	2.07	7.26	0.27	0.78	0.17
P236	Negative	1	Female	35	18	SOC	39.8	888	454	399	1.14	149	121	75.88	38.80	34.09	12.69	10.30	0.06	2.81	24.94	0.48	1.23	0.13
P237	Negative	3	Female	14	8	SOC+BML	300	914	450	439	1.03	68	172	75.85	37.35	36.43	5.68	14.23	0.11	1.29	13.70	0.79	0.69	0.04
P1	Positive	42	Female	48	4	SOC+BML	5.2	1756	1205	526	2.29	323	341	70.9	48.65	21.22	13.76	13.02	0.12	1.84	10.35	0.99	1.27	0.33
P2	Positive	48	Female	40	7	SOC	60.2	676	259	405	0.66	2.41	112	84.15	33.22	50.49	0.3	13.72	0.06	2.73	11.8	1.6	0.4	0.09
P3	Positive	50	Female	45	4	SOC	44.7	2079	1265	814	1.55	540	272	70.19	42.73	27.5	18.24	9.19	0.06	2.65	10.13	1.12	0.94	0.09
P4	Positive	42	Female	55	6	SOC+Telitacicept	14.3	3198	1507	1729	0.87	467	119	84.26	39.72	45.56	12.31	3.15	2.04	2.07	10.59	1.4	1.64	0.4
P5	Positive	41	Female	37	2	SOC	3.92	1037	520	503	1.04	347	36.9	72.3	36.32	25.03	24.09	2.57	0.02	1.47	10.41	0.8	0.72	0.12
P6	Positive	56	Female	20	8	SOC+BML	79.8	1035	503	501	1.00	73	148	81.63	39.65	39.49	5.72	11.70	0.04	2.39	17.74	0.89	0.92	0.20
P7	Positive	51	Female	52	5	SOC	5.2	999	579	398	1.46	121	70.9	82.29	47.74	32.72	9.97	5.84	0.02	1.68	12.13	0.68	1.27	0.27
P8	Positive	49	Female	28	9	SOC+BML	3.7	283	141	140	1.01	10.7	22.3	88.18	42.7	42.16	3.53	7.14	0.06	4.54	14.86	0.49	1.13	0.22
P9	Positive	44	Female	60	4	SOC	3.2	686	397	270	1.47	31.2	116	81.7	47.06	31.98	3.76	13.88	0.12	0.44	12	0.37	1.24	0.28
P10	Positive	47	Female	51	4	SOC	8.5	765	266	397	0.67	25	135	81.60	28.33	42.37	2.62	14.37	0.02	3.97	15.1	1.66	0.9	0.16
P11	Positive	42	Female	34	4	SOC	16.7	746	546	228	0.42	21.7	82.7	70.92	20.79	49.74	2.14	24.19	0.03	1.76	13.2	1.03	1.11	0.21
P12	Positive	40	Female	34	6	SOC+BML	5.3	2012	1127	846	1.33	129	190	85.86	48.08	36.1	5.51	8.01	0.03	1.8	9.1	0.4	0.94	0.45
P13	Positive	48	Male	59	6	SOC	4.6	985	750	154	4.91	133	155	75.3	57.9	11.8	10.14	11.74	0.06	3.67	14.11	1.57	0.7	0.16
P14	Positive	43	Female	33	12	SOC	14.87	1391	872	483	1.84	100	346	74.29	46.84	25.51	5.57	18.63	0.06	2.01	11.79	0.55	0.91	0.27
P15	Positive	30	Female	43	6	SOC	40.14	1230	670	722	0.93	175	191	76.18	41.47	44.72	10.81	11.85	0.86	2.38	13.2	2.27	0.86	0.18
P16	Positive	45	Female	38	3	SOC	26.4	1782	706	949	0.75	70.2	308	80.9	32.4	43	3.24	14.12	0.08	2.94	15.54	2.51	0.87	0.13
P17	Positive	32	Female	52	4	SOC	12	1542	771	742	1.04	492	73	72.45	36.23	34.86	23.11	3.41	0.68	1.65	12.24	0.87	1.08	0.19
P18	Positive	34	Female	49	3	SOC	9.8	1219	591	598	0.99	107	252	76.33	37.02	37.46	6.71	15.76	0.02	3.35	15.06	0.54	1.20	0.27
P19	Positive	46	Female	43	2	SOC	8.2	1614	1026	564	1.82	50	296	81.08	51.54	28.36	2.53	14.89	0.1	2.8	14.36	0.47	1.8	0.31
P20	Positive	35	Female	68	6	SOC	1.96	375	223	154	1.45	69	36	77.23	46.00	31.78	14.27	7.37	0.03	2.32	11.13	1.45	1.08	0.26
P21	Positive	40	Female	49	7	SOC	246.21	1266	545	700	0.78	59	50	89.80	38.69	49.63	4.22	3.56	0.17	3.85	12.01	0.57	0.87	0.12
P22	Positive	41	Female	54	8	SOC	16.3	898	458	430	1.07	72	122	81.62	41.65	39.04	6.56	11.12	0.49	3.76	17.55	2.99	1.24	0.27
P23	Positive	34	Female	40	6	SOC	10.3	832	525	313	1.67	175	138	70.37	44.34	26.55	15	11.9	0.01	2.48	15.06	2.54	1.07	0.26
P24	Positive	30	Female	36	5	SOC	5.2	648	315	296	1.08	22.4	49.2	89.17	43.66	40.58	3.08	6.66	0.05	2.13	17.3	1.47	1.37	0.25
P25	Positive	23	Male	53	10	SOC	26.93	2015	1060	910	1.18	113	37.7	92.01	49.76	42.1	5.07	1.66	0.8	3.85	11.08	1.07	1.29	0.18
P26	Positive	38	Female	59	8	SOC	78.3	1166	796	386	2.06	26	305	62.64	42.76	20.75	1.38	16.38	0.07	2.55	13.46	0.91	0.7	0.19
P27	Positive	30	Female	49	12	SOC+Telitacicept	63.42	744	338	381	0.89	65	99	81.28	36.93	41.65	7.08	10.79	0.4	5.65	15.44	0.07	0.91	0.30
P28	Positive	20	Female	50	10	SOC	37.94	1176	584	557	1.05	130	171	77.59	38.54	36.74	8.56	11.27	0.29	2.65	18.1	0.53	1.16	0.25
P29	Positive	15	Female	57	10	SOC	113	397	137	259	0.53	15.6	163	68.15	23.55	44.41	2.68	28.03	2.67	0.6	4.07	0.33	0.65	0.21
P30	Positive	19	Female	33	6	SOC+Telitacicept	29.67	1048	589	438	1.35	100	166	77.35	43.47	32.31	7.35	12.29	0.22	2.01	11.02	0.72	0.9	0.32
P31	Positive	36	Female	56	3	SOC	13.04	824	501	278	1.80	13	19	95.20	57.86	32.13	1.52	2.24	0.06	3.2	13.92	1.76	1.63	0.21
P32	Positive	40	Female	61	5	SOC	13.03	1516	658	764	0.86	134	485	69.45	30.14	35.03	6.16	22.23	0.03	2.6	12.34	0.35	0.85	0.21
P33	Positive	34	Female	61	3	SOC	9.8	574	242	283	0.86	66	114	74.27	31.37	36.61	8.50	14.70	0.04	3.41	11.48	2.08	1.42	0.24
P34	Positive	23	Female	53	4	SOC+Telitacicept	32.1	763	345	407	0.85	13.7	225	75.43	34.47	40.57	1.36	22.28	0.08	1.04	8.83	1.12	0.72	0.19
P35	Positive	9	Female	33	12	SOC	6.9	850	496	340	1.46	130	68.3	81.69	47.64	31.92	12.94	6.42	0.03	4.76	22.29	0.81	0.94	0.15
P36	Positive	8	Female	53	2	SOC	3.4	1003	482	489	0.99	184	145	73.87	35.53	36.05	13.52	10.70	0.08	2.67	14.96	1.75	1.34	0.48
P37	Positive	7	Female	61	6	SOC	10.2	1134	619	516	1.2	58	41	89.24	48.7	40.62	4.56	3.24	0.08	5.13	14.44	1.45	0.76	0.04
P38	Positive	43	Female	56	6	SOC	57.8	1336	648	662	0.98	112	218	79.25	38.44	39.29	6.62	12.92	0.06	5.79	13.66	0.86	0.9	0.25
P39	Positive	28	Male	30	6	SOC	7.6	1421	853	561	1.52	156	554	61.96	37.22	24.46	6.79	24.15	1.98	1.71	8.77	0.89	0.97	0.37
P40	Positive	13	Female	58	3	SOC	44.92	1494	650	750	0.87	56	165	84.99	36.95	42.68	3.19	9.40	0.02	4..93	21.6	2.32	0.44	0.04
P41	Positive	15	Female	60	8	SOC	66.9	1202	604	585	1.03	252	315	66.87	33.57	32.52	14	17.52	0.26	3.03	19.69	0.54	0.91	0.16
P42	Positive	20	Female	63	4	SOC	7.8	2824	1426	1358	1.07	97.4	282	86.4	44.13	41.16	2.94	8.73	0.06	1.85	16.35	1.59	1.46	0.24
P43	Positive	19	Female	38	6	SOC	22.1	1659	769	865	0.89	204	363	73.00	33.84	38.04	8.96	15.96	0.08	3.74	25.75	1.67	1.51	0.2
P44	Positive	20	Male	62	4	SOC	1.16	1131	481	646	0.75	95.6	541	62.45	26.66	35.49	5.49	30.52	0.17	2.59	13.7	0.86	1.15	0.26
P45	Positive	25	Female	69	6	SOC	2.1	710	170	580	0.29	1	134	81.03	19.39	66.20	0.17	15.33	0.09	1.43	9.47	0.95	1.20	0.19
P46	Positive	27	Male	19	14	SOC	254	879	437	416	1.05	280	47	72.08	35.79	34.06	22.93	3.88	2.9	1.8	8.3	1.33	0.97	0.21
P47	Positive	16	Male	29	3	SOC	5.8	960	391	543	0.72	337	107	67.46	27.45	38.17	23.70	7.51	0.04	2.88	13.13	1.00	1.26	0.15
P48	Positive	8	Female	51	4	SOC	47.5	926	527	378	1.39	72	96	84.03	47.83	34.3	6.56	8.75	1.7	1.64	10.37	1.51	1.14	0.2
P49	Positive	9	Female	33	6	SOC	20	1263	567	595	0.82	107	125	84.15	37.8	46.3	7.11	8.33	0.15	1.99	21.48	2.29	0.76	0.1
P50	Positive	31	Female	56	2	SOC	6.7	2222	1415	793	1.78	87.7	290	84.62	53.68	30.16	3.2	11.04	0.01	4.42	13.38	2.37	1.24	0.229
P51	Positive	36	Female	50	2	SOC	6.2	1279	720	514	1.40	157	86	83.08	46.77	33.39	10.18	5.56	0.06	3.65	6.68	0.453	1.57	0.271
P52	Positive	31	Female	49	4	SOC	2.3	1923	1199	690	1.74	138	172	84.32	52.57	30.27	6.07	7.56	0.02	6.77	11.69	1.87	1.54	0.28
P53	Positive	40	Female	53	6	SOC	256	1516	658	764	0.86	134	485	69.45	30.14	35.03	6.16	22.23	0.12	3.54	9.72	0.98	0.52	0.07
P54	Positive	45	Female	78	4	SOC	23.12	573	114	436	0.26	19	143	75.79	15.07	57.62	2.53	18.86	0.02	2.12	19.12	1.17	1.38	0.3
P55	Positive	8	Female	51	10	SOC+BML	5.2	795	441	445	0.99	27	177	90.12	43.93	44.29	2.71	12.09	0.01	3.27	15.89	0.39	0.89	0.18
P56	Positive	40	Female	35	5	SOC	78.9	1031	368	613	0.61	73.6	104	81.68	30.04	49.11	6.07	8.55	0.12	3.97	15.98	2.52	1.63	0.36
P57	Positive	36	Female	54	4	SOC	5.2	1464	814	640	1.27	134	96	85.47	47.52	37.38	7.83	5.61	0.07	5.82	11.09	1.45	0.96	0.37
P58	Positive	31	Female	68	4	SOC	2	848	465	399	1.17	48	277	71.00	38.95	33.39	4.06	23.23	0.03	4.16	17.12	1.07	1.12	0.204
P59	Positive	26	Female	39	4	SOC	2.1	1250	549	626	0.88	105	100	84.31	37.02	42.17	7.11	6.71	0.01	2.79	15.2	2.18	1.32	0.14
P60	Positive	30	Female	52	8	SOC	110	382	89	279	0.32	23	89	75.90	17.78	55.42	4.64	17.69	0.38	6.13	14.98	1.24	0.81	0.09
P61	Positive	25	Female	46	4	SOC	6.9	836	365	448	0.82	36	82	85.81	37.50	45.99	3.71	8.41	0.05	4.63	13.89	1.54	1.27	0.29
P62	Positive	30	Female	34	4	SOC+Telitacicept	35	681	193	451	0.43	50	53.5	85.67	24.82	57.46	6.34	6.58	0.17	1.1	8.45	0.41	0.81	0.26
P63	Positive	40	Female	35	13	SOC+BML	10.63	1377	530	773	0.69	301	331	66.11	25.39	36.99	14.43	16.33	0.09	4.03	14.47	0.56	1.45	0.25
P64	Positive	42	Female	53	6	SOC	16.95	1494	432	1034	0.42	29	433	62.26	21.86	52.28	1.25	21.9	0.1	1.05	8.25	0.4	1.02	0.32
P65	Positive	46	Female	28	8	SOC	0.94	1670	738	827	0.89	75	158	84.52	37.35	41.85	3.80	8.01	0.04	5.36	13.73	0.32	0.98	0.24
P66	Positive	45	Female	33	4	SOC	42.7	474	257	212	1.21	21	13	92.63	50.24	41.39	4.02	2.63	0.01	1.79	17.39	1.71	1.53	0.27
P67	Positive	30	Female	33	4	SOC+Telitacicept	17.16	1208	536	646	0.84	219	67.6	80.7	36.35	43.31	14.54	4.35	0.21	1.36	14.7	0.77	1	0.16
P68	Positive	28	Female	34	8	SOC	3.4	938	376	511	0.75	120	145	75.4	30.69	40.9	9.46	11.44	0.12	3.63	12.03	0.49	0.88	0.24
P69	Positive	15	Female	54	4	SOC	6.8	1611	1043	497	2.10	88	118	87.40	56.59	26.93	4.79	6.39	1.8	2.89	9.61	2.36	0.949	0.327
P70	Positive	30	Female	44	7	SOC+BML	6.59	589	382	186	2.08	199	95.3	65.23	42.6	20.48	22.3	10.59	0.31	3.65	14.34	1.55	1.11	0.52
P71	Positive	34	Female	52	4	SOC	1	1709	1022	453	2.38	178	215	79.08	46.48	19.49	8.67	10.45	0.01	2.4	8.3	2.35	1.43	0.21
P72	Positive	31	Female	55	3	SOC	0.98	1861	1169	656	1.82	395	177	75.23	48.32	26.55	15.67	7.03	0.02	3.42	18.2	0.76	0.97	0.2
P73	Positive	36	Female	55	11	SOC+Telitacicept	13.7	1228	609	600	1.01	38	282	78.61	38.96	38.43	2.44	18.06	0.01	1.23	9.89	0.48	1.09	0.22
